# Supplementary material for: Disagreements in risk of bias assessment for randomized controlled trials in hypertension-related Cochrane reviews
Source: Trials. 2024 Jun 21;25:405. doi: 10.1186/s13063-024-08145-2 (PMC11191165; doi:10.1186/s13063-024-08145-2)
Supplement: Supplementary file 2 — Supplementary Material 2: The data set for this study. [file 13063_2024_8145_MOESM2_ESM.xlsx]

## Sheet: Characteristics of reviews
review CD number	Title	Year of publication	Number of included RCTs	Number of participants	Country
CD000028.pub3	Pharmacotherapy for hypertension in adults 60 years or older	2019	16	26795	Canada
CD001841.pub3	First-line drugs for hypertension	2018	24	58040	Canada
CD002003.pub5	Beta-blockers for hypertension	2017	13	91561	South Africa
CD003186.pub3	Antiplatelet agents and anticoagulants for hypertension	2011	4	44012	UK
CD003824.pub2	Blood pressure-lowering efficacy of monotherapy with thiazide diuretics for primary hypertension	2014	60	11282	Canada
CD003825.pub4	Blood pressure-lowering efficacy of loop diuretics for primary hypertension	2015	9	460	Canada
CD004022.pub5	Effects of low sodium diet versus high sodium diet on blood pressure, renin, aldosterone, catecholamines, cholesterol, and triglyceride	2020	195	12296	Denmark
CD004349.pub3	Blood pressure targets in adults with hypertension	2020	11	38688	Costa Rica
CD004643.pub3	Blood pressure lowering efficacy of alpha blockers for primary hypertension	2012	10	1175	Canada
CD004937.pub2	Effect of longer-term modest salt reduction on blood pressure	2013	34	3230	UK
CD007450.pub2	Blood pressure lowering efficacy of partial agonist beta blocker monotherapy for primary hypertension	2014	13	605	Canada
CD007451.pub2	Blood pressure lowering efficacy of beta-1 selective beta blockers for primary hypertension	2016	56	7812	Canada
CD008170.pub3	First-line drugs inhibiting the renin angiotensin system versus other first-line antihypertensive drug classes for hypertension	2018	45	66625	China
CD008226.pub3	Atorvastatin for lowering lipids	2015	254	38817	Canada
CD008276.pub2	Pharmacotherapy for hypertension in adults aged 18 to 59 years	2017	7	17327	Canada
CD008277.pub2	Blood pressure targets for hypertension in people with diabetes mellitus	2013	5	7314	Costa Rica
CD008996.pub2	Eplerenone for hypertension	2017	5	1437	Canada
CD010037.pub2	Calcium supplementation for prevention of primary hypertension	2015	16	3048	Argentina
CD010052.pub2	Time course for blood pressure lowering of dihydropyridine calcium channel blockers	2014	16	2768	Canada
CD010254.pub2	Rosuvastatin for lowering lipids	2014	108	19596	Canada
CD010315.pub4	Blood pressure targets for the treatment of people with hypertension and cardiovascular disease	2020	6	9484	Spain
CD011745.pub2	Antihypertensive pharmacotherapy for prevention of sudden cardiac death in hypertensive individuals	2016	15	39908	France
CD012282.pub2	Fluvastatin for lowering lipids	2018	145	18846	Canada
CD012501.pub2	Cerivastatin for lowering lipids	2020	50	12877	Canada
CD012735.pub2	Pitavastatin for lowering lipids	2020	47	5436	Canada
CD007452.pub2	Blood pressure lowering efficacy of nonselective beta‐blockers for primary hypertension	2014	25	1264	Canada

## Sheet: Characteristics of RCTs
Name of RCT	Journal of publication	Impact factor	Detailed literature information	Country	Research topic	Year of publication
ACCORD 2010	New England Journal of Medicine	74.699	The ACCORD Study Group. Effects of intensive blood-pressure control in type-2 diabetes mellitus. New England Journal of Medicine 2010;362:1575-85.	USA	Non-pharmacologic	2010
ASTRO‐2 2009	Annals of Vascular Diseases	0	Yamazaki T, Kurabayashi M, ASTRO‐2 Study Group. A randomized controlled study to compare the effect of rosuvastatin 5mg with atorvastatin 10mg on plasma lipids in Japanese patients with hypercholesterolemia (ASTRO‐2). Annals of Vascular Diseases 2009;2(3):159‐73. [PUBMED: 23555376]	Japan	Drug	2009
ATOROS 2006	Current Medical Research & Opinion	2.271	Milionis HJ, Rizos E, Kostapanos M, Filippatos TD, Gazi IF, Ganotakis ES, et al. Treating to target patients with primary hyperlipidaemia: comparison of the effects of ATOrvastatin and ROSuvastatin (the ATOROS study). Current Medical Research & Opinion 2006;22(6):1123‐31. [MEDLINE: 16846545]	USA	Drug	2006
Benetos 1992	J Hypertens	4.171	Benetos A, Yang Yan X, Cuche JL, Hannaert P, Safar M. Arterial effects of salt restriction in hypertensive patients. A 9‐week, randomized, double‐blind, crossover study. J Hypertens 1992;10:355‐60.	France	Non-pharmacologic	1992
Bevilacqua 2004	Current Therapeutic Research Clinical and Experimental	0.446	Bevilacqua M, Guazzini B, Righini V, Barrella M, Toscano R, Chebat E. Metabolic effects of fluvastatin extended release 80 mg and atorvastatin 20 mg in patients with type 2 diabetes mellitus and low serum high‐density lipoprotein cholesterol levels: a 4‐month, prospective, open‐label, randomized, blinded ‐ end point (probe) trial. Current Therapeutic Research Clinical and Experimental 2004;65(4):…	Italy	Drug	2004
Branchi 1999	European Journal of Clinical Pharmacology	2.641	Branchi A, Fiorenza AM, Rovelli A, Torri A, Muzio F, Macor S, et al. Lowering effects of four different statins on serum triglyceride level. European Journal of Clinical Pharmacology 1999;55(7):499‐502. [MEDLINE: 10501818]	Italy	Drug	1999
Brown 1998	Journal of the American College of Cardiology	20.589	Brown AS, Bakker‐Arkema RG, Yellen L, Henley RW, Guthrie R, Campbell CF, et al. Treating patients with documented atherosclerosis to National Cholesterol Education Program‐recommended low‐density‐lipoprotein cholesterol goals with atorvastatin, fluvastatin, lovastatin and simvastatin. Journal of the American College of Cardiology 1998;32(3):665‐72. [MEDLINE: 9741509]	USA	Drug	1998
Bruni 2003	Clinical & Experimental Medicine	2.644	Bruni F, Puccetti L, Pasqui AL, Pastorelli M, Bova G, Cercignani M, et al. Different effect induced by treatment with several statins on monocyte tissue factor expression in hypercholesterolemic subjects. Clinical & Experimental Medicine 2003;3(1):45‐53. [MEDLINE: 12748879]	Italy	Drug	2003
Cappuccio 1997(H)	Lancet	60.392	Cappuccio FP, Markandu ND, Carney C, Sagnella CA, MacGregor GA. Double-blind randomised trial of modest salt restriction in older people. Lancet 1997;350:850-4.	UK	Non-pharmacologic	1997
Carter 1970	Lancet	60.392	Carter AB. Hypotensive therapy in stroke survivors. Lancet 1970;1(7645):485‐9.	USA	Drug	1970
Cobiac 1992	Journal of Hypertension	4.171	Cobiac L, Nestel PJ, Wing LMH, Howe PRC. A low sodium diet supplemented with fish oil lowers blood pressure in the elderly. Journal of Hypertension 1992;10:87-92.	Australia	Non-pharmacologic	1992
Coope 1986	BMJ	30.223	Coope J, Warrender TS. Randomized trial of treatment of hypertension in elderly patients in primary care. BMJ 1986;293:1145‐52.	UK	Drug	1986
ECLIPSE 2008	Cardiology	1.791	AstraZeneca. A 24‐Week, Randomised, Open‐Label, Parallel‐Group, Multicentre Study Which Compares the Efficacy and Safety of Rosuvastatin 10, 20 and 40 mg With Atorvastatin 10, 20, 40 and 80 mg When Force‐Titrated in the Treatment of Patients With Primary Hypercholesterolemia and Either a History of Coronary Heart Disease (CHD) or Clinical Evidence of Atherosclerosis or a CHD Risk Equivalent (10‐Y…	Denmark	Drug	2008
Erwteman 1984	BMJ	30.223	Erwteman TM, Nagelkerke N, Lubsen J, Koster M, Dunning AJ. Beta‐blockade, diuretics, and salt restriction for the management of mild hypertension: a randomised double blind trial. BMJ 1984;289:406‐9.	Netherlands	Drug	1984
Fotherby 1993	J Hypertens	4.171	Fotherby MD, Potter JF. Effects of moderate sodium restriction on clinic and twenty‐four‐hour ambulatory blood pressure in elderly hypertensive subjects. J Hypertens 1993;11:657‐63.	UK	Non-pharmacologic	1993
Frishman 1995	Journal of Clinical Pharmacology	2.719	Frishman WH, Burris JF, Mroczek WJ, Weir MR, Alemayehu D, Simon JS, et al. First‐line therapy option with low‐dose bisoprolol fumarate and low‐dose hydrochlorothiazide in patients with stage I and stage II systemic hypertension. Journal of Clinical Pharmacology 1995;35(2):182‐8.	USA	Drug	1995
Gates 2004	Hypertension	7.713	Gates PE, Tanaka H, Hiatt WR, Seals DR. Dietary sodium restriction rapidly improves large elastic artery compliance in older adults with systolic hypertension. Hypertension 2004;44:35‐41.	USA	Non-pharmacologic	2004
Grobbee 1987	J Hypertens	4.171	Grobbee DE, Hofman A, Roelandt JT, Boomsma F, Schalekamp MA, Valkenburg HA. Sodium restriction and potassium supplementation in young people with mildly elevated blood pressure. J Hypertens 1987;5:115-9.	Netherlands	Non-pharmacologic	1987
Han 2008	Chinese Journal of New Drugs and Clinical Remedies	0	Han H, Xue J, Zhang J‐Y, Xu F‐H, Wang Y‐H. Efficacy and safety of rosuvastatin and atorvastatin in aged patients with hypercholesterolemia. Chinese Journal of New Drugs and Clinical Remedies 2008;27(2):120‐3. [PREV200800281522]	China	Drug	2008
Harsha 2004	Hypertension	7.713	Harsha DW, Sacks FM, Obarzanek E, Svetkey LP, Lin P, Bray GA, et al. Effect of dietary sodium intake on blood lipids: results from the DASH-sodium trial. Hypertension 2004;43(part 2):393-8.	USA	Non-pharmacologic	2004
He 2009	Hypertension	7.713	He FJ, Marciniak M, Visagie E, Markandu ND, Anand V, Dalton RN, MacGregor GA. Effect of modest salt reduction on blood pressure, urinary albumin, and pulse wave velocity in white, black, and Asian mild hypertensives. Hypertension 2009;54:482‐8.	UK	Drug	2009
Her 2010	Journal of Cardiovascular Pharmacology and Therapeutics	2.322	Her AY, Kim JY, Kang SM, Choi D, Jang Y, Chung N, et al. Effects of atorvastatin 20 mg, rosuvastatin 10 mg, and atorvastatin/ezetimibe 5 mg/5 mg on lipoproteins and glucose metabolism. Journal of Cardiovascular Pharmacology and Therapeutics 2010;15(2):167‐74. [MEDLINE: 20147603]	Japan	Drug	2010
HOT 1998	Lancet	60.392	Hansson L, Zanchetti A, Carruthers SG, Dahlof B, Elmfeldt D, Julius S, Menard J, Rahn KH, Wedel H, Westerling S for the HOT Study Group. Effects of intensive blood‐pressure lowering and low‐dose aspirin in patients with hypertension: principal results of the Hypertension Optimal Treatment randomised trial. Lancet 1998;351(9118):1755‐1762. [DOI: 10.1016/S0140‐6736(98)04311‐6]	Sweden	Drug	1998
HSCGS 1974	JAMA	45.54	Hypertension‐Stroke Cooperative Study Group. Effect of antihypertensive treatment on stroke recurrence. JAMA 1974;229:409‐18. [MEDLINE: 74258300]	USA	Drug	1974
Huang 2012	Zhongguo Xinyao yu Linchuang Zazhi	0	Huang ZQ, Wu YT, Wang R, Huang W, Chen L. Effects of pitavastatin and atorvastatin on blood lipids and blood glucose in elderly type 2 diabetic patients. Zhongguo Xinyao yu Linchuang Zazhi 2012;31(10):614‐7. [BIOSIS:PREV201300107728]	China	Drug	2012
Hunninghake 1998	Journal of Family Practice	0.694	Hunninghake D, Bakker‐Arkema RG, Wigand JP, Drehobl M, Schrott H, Early JL, et al. Treating to meet NCEP‐recommended LDL cholesterol concentrations with atorvastatin, fluvastatin, lovastatin, or simvastatin in patients with risk factors for coronary heart disease. Journal of Family Practice 1998;47(5):349‐56. [MEDLINE: 9834769]	USA	Drug	1998
HYVET P 2003	Journal of Hypertension	4.171	Beckett NS, Connor M, Sadler JD, Fletcher AE, Bulpitt CJ, et al. Orthostatic fall in blood pressure in the very elderly: results from the Hypertension in the Very Elderly trial (HYVET) ‐ pilot. Journal of Human Hypertension 1999;13(12):839‐40. [MEDLINE: 20087110]； Bulpitt CJ, Beckett NS, Cooke J, Dumiktrascu DL, Gil‐Extremera B, Nachev C, et al. Results of the pilot study for the Hypertension in …	UK	Drug	2003
IRIS 2007	American Journal of Cardiology	2.57	ClinicalTrials.gov. A 6‐week, randomized,open‐label, comparative study to evaluate the efficacy and safety of rosuvastatin and atorvastatin in the treatment of hypercholesterolaemia in South Asian subjects. http://clinicaltrials.gov/show/NCT00654225 (accessed 13 March 2009). [study code NCT00654225]； Deedwania PC, Gupta M, Stein M, Ycas J, Gold A. Comparison of rosuvastatin versus atorvastatin in…	USA	Drug	2007
Kowalski 2006	Journal of Cardiovascular Pharmacology	2.598	Kowalski J, Barylski M, Banach M, Grycewicz J, Irzmanski R, Pawlicki L. Neutrophil superoxide anion generation during atorvastatin and fluvastatin therapy used in coronary heart disease primary prevention. Journal of Cardiovascular Pharmacology 2006;48(4):143‐7. [MEDLINE: 17086091]	Poland	Drug	2006
Kuramoto 1981	Japanese Heart Journal	1.076	Kuramoto K, Matsushita S, Kuwajima I, Murakami M. Prospective study on the treatment of mild hypertension in the aged. Japanese Heart Journal 1981;22:75‐85. [MEDLINE: 81170913]	Japan	Drug	1981
Lee 2007	Clinical Therapeutics	3.119	Lee SH, Chung N, Kwan J, Kim DI, Kim WH, Kim CJ, et al. Comparison of the efficacy and tolerability of pitavastatin and atorvastatin: an 8‐week, multicenter, randomized, open‐label, dose‐titration study in Korean patients with hypercholesterolemia. Clinical Therapeutics 2007;29(11):2365‐73. [MEDLINE: 18158077]	South Korea	Drug	2007
Ma 2000	Atherosclerosis Supplements	3.968	Ma P, Hegele R, Yale JF, Schwartz B. CAVEAT: A randomised, double‐blind, parallel group evaluation of cerivastatin 0.4 mg and 0.8 mg compared to atorvastatin 10 mg and 20 mg once daily in patients with combined (type IIb) dyslipidaemia. British Journal of Cardiology 2000;7(12):780‐6. [EMBASE: 2001009668]； Ma, Hegele R, Yale JF, Schwartz B. CAVEAT: a comparison of cerivastatin 0.4 mg and 0.8mg wit…	Canada	Drug	2001
MacGregor 1982	Lancet	60.392	MacGregor GA, Markandu ND, Best FE, Elder DM, Cam JM, Sagnella GA, Squires M. Double‐blind randomised crossover trial of moderate sodium restriction in essential hypertension. Lancet 1982;1:351‐5.	USA	Non-pharmacologic	1982
MacGregor 1989	Lancet	60.392	MacGregor GA, Markandu ND, Sagnella GA, Singer D, Cappuccio FP. Double‐blind study of three sodium intakes and long‐term effects of sodium restriction in essential hypertension. Lancet 1989;2:1244‐7.	UK	Non-pharmacologic	1989
Mascioli 1991	Hypertension	7.713	Mascioli S, Grimm R Jr, Launer C, et al. Sodium chloride raises blood pressure in normotensive subjects. The study of sodium and blood pressure. Hypertension 1991;17(Suppl 1):I21-6.	USA	Non-pharmacologic	1991
Meland 1997	Scand J Clin Lab Invest	1.475	Meland E, Laerum E, Aakvaag A, Ulvik RJ, Hostmark AT. Salt restriction: effects on lipids and insulin production in hypertensive patients. Scand J Clin Lab Invest 1997;57:501‐5.	Norway	Non-pharmacologic	1997
Melander 2007(H)	Journal of Hypertension	4.171	Melander O, von Wowern F, Frandsen E, Burri P, Willsteen G, Aurell M, et al. Moderate salt restriction effectively lowers blood pressure and degree of salt sensitivity is related to baseline concentration of renin and N-terminal atrial natriuretic peptide in plasma. Journal of Hypertension 2007;25:619-27.	Sweden	Non-pharmacologic	2007
Mirdamadi 2008	British Journal of Clinical Pharmacology	3.74	Mirdamadi HZ, Sztanek F, Derdak Z, Seres I, Harangi M, Paragh G, et al. The human paraoxonase‐1 phenotype modifies the effect of statins on paraoxonase activity and lipid parameters. British Journal of Clinical Pharmacology 2008;66(3):366‐74. [MEDLINE: 18492126]	USA	Drug	2008
Morgan 1981 (F)/(M)	Med J Aust	6.112	Morgan TO, Myer JB. Hypertension treated by sodium restriction. Med J Aust 1981;2:396‐7.	Australia	Drug	1981
Mori 2013	Diabetology International	0	Mori H, Okada Y, Tanaka Y. Effects of pravastatin, atorvastatin, and rosuvastatin in patients with type 2 diabetes mellitus and hypercholesterolemia. Diabetology International 2013;4(2):117‐25. [EMBASE: 2013457978]	Japan	Drug	2013
MRC-O 1992	British Medical Journal	30.223	MRC Working Party. Medical Research Council trial of treatment of hypertension in older adults: principal results. British Medical Journal 1992;304:405‐12. [MEDLINE: 92191042]	UK	Drug	1992
Nestel 1993	Journal of Hypertension	4.171	Nestel PJ, Clifton PM, Noakes M, McArthur R, Howe PR. Enhanced blood pressure response to dietary salt in elderly women, especially those with small waist:hip ratio. Journal of Hypertension 1993;11:1387-94.	Australia	Non-pharmacologic	1993
Nozue 2008	Journal of Atherosclerosis & Thrombosis	3.876	Nozue T, Michishita I, Ito Y, Hirano T, Nozue T, Michishita I, et al. Effects of statin on small dense low‐density lipoprotein cholesterol and remnant‐like particle cholesterol in heterozygous familial hypercholesterolemia. Journal of Atherosclerosis & Thrombosis 2008;15(3):146‐53. [MEDLINE: 18603821]	Japan	Drug	2008
Oslo 1986	American Journal of Epidemiology	4.526	Helgeland A. Treatment of mild hypertension: a five year controlled drug trial. The OSLO study. American Journal of Medicine 1980;69:725‐32. [MEDLINE: 81059618]； Helgeland A, Baksaas IA, Leren P. Mild hypertension ‐ early drug treatment or follow‐up only? the Oslo study. Acta Medica Scandinavica 1979;626:34‐6. [MEDLINE: 79162188]； Helgeland A, Hjermann I, Holme I, Liren P. Serum triglycerides and…	Norway	Non-pharmacologic	1988
Papademetriou 2006	American Journal of Hypertension	2.669	Papademetriou V, Hainer JW, Sugg J, Munzer D, ATTACH Study Group. Factorial antihypertensive study of an extended‐release metoprolol and hydrochlorothiazide combination. American Journal of Hypertension 2006;19(12):1217‐25.	USA	Drug	2006
Parijs 1973	American Heart Journal	4.153	Parijs J, Joossens JV, Van der Linden L, Verstreken G, Amery AKPC. Moderate sodium restriction and diuretics in the treatment of hypertension. American Heart Journal 1973;85:22-34.	Belgium	Non-pharmacologic	1973
Petrie 1980	British Medical Journal	30.223	Petrie JC, Jeffers TA, Robb OJ, Scott AK, Webster J. Atenolol, sustained‐release oxprenolol, and long‐acting propranolol in hypertension. British Medical Journal 1980;280(6231):1573‐4.	UK	Drug	1980
Puccetti 2001	Nutrition Metabolism & Cardiovascular Diseases	3.7	Puccetti L, Bruni F, Bova G, Cercignani M, Palazzuoli A, Console E, et al. Effect of diet and treatment with statins on platelet‐dependent thrombin generation in hypercholesterolemic subjects. Nutrition Metabolism & Cardiovascular Diseases 2001;11(6):378‐87. [MEDLINE: 12055702]	Italy	Drug	2001
Puccetti 2002	European Journal of Clinical Investigation	3.481	Puccetti L, Pasqui AL, Pastorelli M, Bova G, Cercignani M, Palazzuoli A, et al. Time‐dependent effect of statins on platelet function in hypercholesterolaemia. European Journal of Clinical Investigation 2002;32(12):901‐8. [MEDLINE: 12534449]	Italy	Drug	2002
Puska 1983 (H)/(N)	Lancet	60.392	Puska P, Iacono JM, Nissinen A, Korhonen HJ, Vartiainen E, Pietinen P, Dougherty R, Leino U, Mutanen M, Moisio S, Huttunen J. Controlled, randomised trial of the effect of dietary fat on blood pressure. Lancet 1983;1:1‐5.	Finland	Non-pharmacologic	1983
RADAR 2005	CURRENT MEDICAL RESEARCH AND OPINION	2.271	Bergheanu SC, Reijmers T, Zwinderman AH, Bobeldijk I, Ramaker R, Liem AH, et al. Lipidomic approach to evaluate rosuvastatin and atorvastatin at various dosages: investigating differential effects among statins. Current Medical Research and Opinion. England: Leiden University Medical Center, Leiden, The Netherlands., 2008; Vol. 24, issue 9:2477‐87. [MEDLINE: 18655752]； Bergheanu SC, Van Tol A, Da…	Netherlands	Drug	2010
Richards 1984	Lancet	60.392	Richards AM, Nicholls MG, Espiner EA, Ikram H, Maslowski AH, Hamilton EJ, Wells JE. Blood‐pressure response to moderate sodium restriction and to potassium supplementation in mild essential hypertension. Lancet 1984;1:757‐61.	New Zealand	Drug	1984
Rosen 1994	Archives of Sexual Behavior	0	Rosen RC, Kostis JB, Jekelis A, Taska LS. Sexual sequelae of antihypertensive drugs: treatment effects on self‐report and physiological measures in middle‐aged male hypertensives. Archives of Sexual Behavior 1994;23(2):135‐52.	USA	Drug	1994
Ruppert 1993	Hypertension	7.713	Ruppert M, Overlack A, Kolloch R, Kraft K, Göbel B, Stumpe KO. Neurohormonal and metabolic effects of severe and moderate salt restriction in non-obese normotensive adults. Hypertension 1993;11:743-9.	USA	Non-pharmacologic	1993
Sansanayudh 2010	The Annals of Pharmacotherapy	2.406	Sansanayudh N, Wongwiwatthananukit S, Putwai P, Dhumma‐Upakorn R. Comparative efficacy and safety of low‐dose pitavastatin versus atorvastatin in patients with hypercholesterolemia. The Annals of Pharmacotherapy 2010;44(3):415‐23. [MEDLINE: 20179259]	Thailand	Drug	2010
Sasaki 2008	Clinical Therapeutics	3.119	Sasaki J, Ikeda Y, Kuribayashi T, Kajiwara K, Biro S, Yamamoto K, et al. A 52‐week, randomized, open‐label, parallel‐group comparison of the tolerability and effects of pitavastatin and atorvastatin on high‐density lipoprotein cholesterol levels and glucose metabolism in Japanese patients with elevated levels of low‐density lipoprotein cholesterol and glucose intolerance. Clinical Therapeutics 20…	Japan	Drug	2008
Schmieder 2009	Circulation	23.603	Schmieder RE, Philipp T, Guerediaga J, Gorostidi M, Smith B, Weissbach N, et al. Long‐term antihypertensive efficacy and safety of the oral direct renin inhibitor aliskiren. A 12‐month randomized, double‐blind comparator trial with hydrochlorothiazide. Circulation 2009;119:417‐25.	Germany	Drug	2009
Schorr 1996	Journal of Hypertension	4.171	Schorr U, Distler A, Sharma AM. Effect of sodium chloride- and sodium bicarbonate-rich mineral water on blood pressure and metabolic parameters in elderly normotensive individuals: a randomized double-blind crossover trial. Journal of Hypertension 1996;14:131-5.	Germany	Non-pharmacologic	1996
Schwartz 2004	American Heart Journal	4.153	AstraZeneca. A 24‐week, randomized, double‐blind, multicenter trial to evaluate the efficacy and safety of starting and maximum doses of ZD4522 and atorvastatin in the treatment of high risk hypercholesterolemic subjects. http://www.astrazenecaclinicaltrials.com/_mshost800325/content/clinical‐trials/resources/pdf/4522il_0025 (accessed 23 March 2001). [Study code 4522IL/0025]； Schwartz GG, Bologne…	USA	Drug	2004
SHEP-P 1989	Stroke	7.19	Black DM, Brand RJ, Greenlick M, Hughes G, Smith J. Compliance to treatment for hypertension in elderly patients: the SHEP pilot study. Systolic Hypertension in the Elderly Program. Journal of Gerentology 1987;42(5):552‐7. [MEDLINE: 87309619]； Furberg CD, Black DM. The systolic hypertension in the elderly pilot program: methodological issues. European Heart Journal 1988;9(2):223‐7. [MEDLINE: 8816…	USA	Drug	1989
Shimabukuro 2011	Diabetic Medicine: a Journal of the British Diabetic Association	3.083	Shimabukuro M, Higa M, Tanaka H, Shimabukuro T, Yamakawa K, Masuzaki H. Distinct effects of pitavastatin and atorvastatin on lipoprotein subclasses in patients with Type 2 diabetes mellitus. Diabetic Medicine: a Journal of the British Diabetic Association 2011;28(7):856‐64. [MEDLINE: 21244474]	Japan	Drug	2011
Silman 1983	Lancet	60.392	Silman AJ, Locke C, Mitchell P, Humpherson P. Evaluation of the effectiveness of a low sodium diet in the treatment of mild to moderate hypertension. Lancet 1983;1:1179‐82.	UK	Drug	1983
SOLAR 2007	Mayo Clinic Proceedings	6.942	AstraZeneca. A 12‐Week, Randomized, Open‐label, 3‐Arm Parallel‐group, Multicenter, Phase IIIb Study Comparing the Efficacy and Safety of Rosuvastatin with Atorvastatin and Simvastatin Achieving NCEP ATP III LDL‐C Goals in High‐risk Subjects with Hypercholesterolemia in the Managed Care Setting (SOLAR study). Protocol No. D3560L000232005.； Insull W, Ghali JK, Hassman DRY, As JW, Gandhi SK, Miller …	USA	Drug	2007
STARSHIP 2006	American Journal of Cardiology	2.57	AstraZeneca. A 6‐week, randomized, open‐label, comparative study to evaluate the efficacy and safety of rosuvastatin and atorvastatin in the treatment of hypercholesterolaemia in Hispanic subjects. http://www.astrazenecaclinicaltrials.com/_mshost800325/content/clinical‐trials/resources/pdf/9256985 (accessed 22 December 2005). [Study code D3560L00027_OLE]； Lloret R, Ycas J, Stein M, Haffner S, STA…	USA	Drug	2006
STELLAR 2003	American Journal of Cardiology	2.57	Ai M, Otokozawa S, Asztalos BF, Nakajima K, Stein E, Jones PH, et al. Effects of maximal doses of atorvastatin versus rosuvastatin on small dense low‐density lipoprotein cholesterol levels. The American Journal of Cardiology2008; Vol. 101, issue 3:315‐8. [MEDLINE: 18237592]； AstraZeneca. A 6‐Week, Open‐Label, Dose‐Comparison Study to Evaluate the Safety and Efficacy of Rosuvastatin Versus Atorvas…	Spain	Drug	2011
STOP 1991	Lancet	60.392	Dahlof B, Lindholm LH, Hansson L, Schersten B, Ekbom T, Wester PO. Morbidity and mortality in the Swedish Trial in Old Patients with Hypertension (STOP‐Hypertension) [see comments]. Lancet 1991;338:1281‐5.	Sweden	Drug	1991
Stumpe 1985	British Journal of Clinical Practice	0.492	Stump K, Kolloch R, Mathieu M, Capone P. A comparison of celiprolol and atenolol in the treatment of hypertension: A placebo controlled double blind study. British Journal of Clinical Practice 1985;Spp 40:73‐5. [BAP‐Celiprolol‐241]	Hungary	Drug	1985
Swift 2005	Hypertension	7.713	Swift P, Markandu N, Sagnella G, He F, MacGregor GA. Modest salt reduction reduces blood pressure and urine protein excretion in black hypertensives: a randomized control trial. Hypertension 2005;46:308-12.	UK	Non-pharmacologic	2005
Tateishi 2011	Therapeutic Research	0.446	Tateishi J. Efficacy of three potent statins in patients with hypercholesterolemia who were newly prescribed statins. Therapeutic Research 2011;32(12):1653‐61. [EMBASE: 2012051834]	USA	Drug	2011
TOHP I 1992	JAMA	45.54	The Trials of Hypertension Prevention Collaborative Group. The effects of nonpharmacologic interventions on blood pressure of persons with high normal levels. JAMA 1992;267:1213-20.	USA	Non-pharmacologic	1992
TOHP II 1997	Archives of Internal Medicine	17.33	The Trials of Hypertension Prevention Collaborative Group. Effects of weight loss and sodium reduction intervention on blood pressure and hypertension incidence in overweight people with high-normal blood pressure. The Trials of Hypertension Prevention, phase II. Archives of Internal Medicine 1997;157(6):657-67.	USA	Non-pharmacologic	1997
Tsunoda 2011	Therapeutic Research	0.446	Tsunoda S. Efficacy and safety of rosuvastatin 2.5 mg and atorvastatin 10 mg in patients with hypercholesterolemia. Therapeutic Research 2011;32(11):1507‐12. [EMBASE: 2011711049]	USA	Drug	2011
VA‐II 1970	Circulation	23.603	Veterans Administration Cooperative Study Group on Antihypertensive Agents. Effects of treatment on morbidity in hypertension. 3. Influence of age, diastolic pressure, and prior cardiovascular disease; further analysis of side effects. Circulation 1972;45(5):991‐1004.； Veterans Administration Cooperative Study Group on Antihypertensive Agents. Effects of treatment on morbidity in hypertension. II…	USA	Drug	1972
Van Herwaarden 1977	European Journal of Clinical Pharmacology	2.641	Van Herwaarden CL, Fennis JF, Binkhorst RA, Van't Laar A. Haemodynamic effects of adrenaline during treatment of hypertensive patients with propranolol and metoprolol. European Journal of Clinical Pharmacology 1977;12(6):397‐402.	USA	Drug	1977
Wang 2012	Guangdong Yixue	0	Wang GH, Zhang X, Cao J, Li HT, Yin D, Zhou CJ. Lipid‐lowering efficacy and safety of rosuvastatin calcium in treatment of patients with chronic kidney disease. Guangdong Yixue 2012;33(1):125‐7. [CENTRAL: CN‐00858145 NEW]	China	Drug	2012
Watt 1983	BMJ	30.223	Watt GCM, Edward C, Hart JT, Heart M, Walton P, Foy CJW. Dietary sodium restriction for mild hypertension in general practice. BMJ 1983;286:432‐6.	UK	Non-pharmacologic	1983
Watt 1985	British Medical Journal	30.223	Watt GC, Foy CJ, Hart JT, Bingham G, Edwards C, Hart M, et al. Dietary sodium and arterial blood pressure: evidence against genetic susceptibility. British Medical Journal 1985;291(6508):1525-8.	UK	Non-pharmacologic	1985
Yanagi 2011	Advances in Therapy	3.871	Yanagi K, Monden T, Ikeda S, Matsumura M, Kasai K. A crossover study of rosuvastatin and pitavastatin in patients with type 2 diabetes. Advances in Therapy 2011;28(2):160‐71. [MEDLINE: 21222064]	Japan	Drug	2011

## Sheet: RoB assessment and support text
Number of groups	Name of RCT	Review CD number	The assessment result of random sequence generation	The distributions of agreement and disagreement of random sequence generation	Support text for random sequence generation	Results of support text analysis for disagreement group in random sequence generation	The assessment result of allocation concealment	The distributions of agreement and disagreement of allocation concealment	Support text for allocation concealment	Results of support text analysis for disagreement group in allocation concealment	The assessment result of blinding of participants and personnel	The distributions of agreement and disagreement of blinding of participants and personnel	Support text for blinding of participants and personnel	Results of support text analysis for disagreement group in blinding of participants and personnel	The assessment result of blinding of outcome assessment	The distributions of agreement and disagreement of blinding of outcome assessment	Support text for blinding of outcome assessment	Results of support text analysis for blinding of outcome assessment	The assessment result of selective outcome reporting	The distributions of agreement and disagreement of selective outcome reporting	Support text for selective outcome reporting	Results of support text analysis for selective outcome reporting	The assessment result of other sources of bias	The distributions of agreement and disagreement of other sources of bias	Support text for other sources of bias	Results of support text analysis for other sources of bias	RoB assessment at the trial level	The distributions of agreement and disagreement at the trial level	Outcomes of RCT in different Cochrane reviews	Agreement or disagreement distribution of outcomes
1	ACCORD 2010	CD004349.pub3	Low risk	1	Computer generated		Unclear risk	2	Method not reported	2	High risk	1	Blinding of participants and investigators not possible		Low risk		An independent Endpoint Committee, which was blinded to the study intervention arms, reviewed all cardiovascular events.		High risk	4	The ACCORD investigators elected to restrict analysis and reporting of SAE data to events related to blood pressure medications because those were the only events collected in a consistent manner throughout the trial and subject to safety officer and DSMB review.	2	Low risk	1	The trial was sponsored by the National Heart, Lung, and Blood Institute from the USA. No other funding reported		high risk	3	The primary outcome was the first occurrence of a major cardiovascular event, which was defined as the composite of nonfatal myocardial infarction, nonfatal stroke, or cardiovascular death. Prespecified secondary outcomes included the combination of the primary outcome plus revascularisation or hospitalisation for congestive heart failure, the combination of a fatal coronary event, nonfatal myoca…	1
	ACCORD BP 2010	CD008277.pub2	Low risk		0		Low risk		0		High risk		Blinding of participant and investigator not possible		0		0		Low risk		0		Low risk		The trial was sponsored by the National Heart, Lung, and Blood Institute from the United States. No other funding reported.		high risk		The primary outcome was the first occurrence of a major cardiovascular event, which was defined as the composite of nonfatal myocardial infarction, nonfatal stroke, or cardiovascular death. Prespecified secondary outcomes included the combination of the primary outcome plus revascularization or hospitalization for congestive heart failure, the combination of a fatal coronary event, nonfatal myoca…
2	ASTRO‐2 2009	CD010254.pub2	High risk	3	the Rosuvastatin 5 mg/day treatment arm was analyzed and since there was no placebo group to compare it to assessment of adequate sequence generation is not applicable	1	High risk	3	the Rosuvastatin 5 mg/day treatment arm was analyzed and since there was no placebo group to compare it to assessment of allocation concealment is not applicable	1	High risk	3	the Rosuvastatin 5 mg/day treatment arm was analyzed and since there was no placebo group to compare it to it is an unblinded trial	1	0		0		High risk	1	TC and non‐HDL‐C data were not provided		Low risk	1	Industry did not fund the trial		high risk	3	percent change from baseline at 8 weeks of plasma LDL‐C, HDL‐C and triglycerides	1
	ASTRO‐2 2009	CD008226.pub3	Unclear risk		Atorvastatin 10 mg/d; treatment arm was analysed, and as no placebo group was included for comparison, assessment of random sequence generation is not applicable		Unclear risk		Atorvastatin 10 mg/d; treatment arm was analysed, and as no placebo group was included for comparison, assessment of allocation concealment is not applicable		Unclear risk		Atorvastatin 10 mg/d; treatment arm was analysed, and as no placebo group was included for comparison, blinding status is not applicable		0		0		High risk		TC was not included in the efficacy analysis		Low risk		Industry did not fund the trial		high risk		percent change from baseline at 8 weeks of plasma LDL‐C, HDL‐C and triglycerides
3	ATOROS 2006	CD010254.pub2	High risk	3	the Rosuvastatin 10 mg/day 0‐6 weeks treatment arm was analyzed and since there was no placebo group to compare it to assessment of adequate sequence generation is not applicable	1	High risk	3	the Rosuvastatin 10 mg/day 0‐6 weeks treatment arm was analyzed and since there was no placebo group to compare it to assessment of allocation concealment is not applicable	1	High risk	3	the Rosuvastatin 10 mg/day 0‐6 weeks treatment arm was analyzed and since there was no placebo group to compare it to it is an unblinded trial	1	0		0		Low risk	1	all lipid parameters were included in the efficacy analysis		Low risk	1	No company nor institution supported the trial financially		high risk	5	per cent change from baseline at 6 weeks of serum TC, LDL‐C, HDL‐C and triglycerides	1
	ATOROS 2006	CD008226.pub3	Unclear risk		Atorvastatin 20 mg/d for 0 to 6 weeks; intervention was analysed, and as no placebo group was included for comparison, assessment of random sequence generation is not applicable		Unclear risk		Atorvastatin 20 mg/d for 0 to 6 weeks; intervention was analysed, and as no placebo group was included for comparison, assessment of allocation concealment is not applicable		Unclear risk		Atorvastatin 20 mg/d for 0 to 6 weeks; intervention was analysed, and as no placebo group was included for comparison, blinding status is not applicable		0		0		Low risk		All lipid parameters were measured		Low risk		The study appears to be free of other sources of bias		unclear risk		Percent change from baseline at 6 weeks of serum TC, LDL‐C, HDL‐C and TG
4	Benetos 1992	CD004937.pub2	0		0		Low risk	2	Adequate, use of sodium chloride and placebo capsules.	2	Low risk	1	Double blind		Low risk	1	Outcome assessor blind		Low risk	1	Both SBP and DBP were reported.		0		0		low risk	4	SBP,DBP,Aldo,Renin,NA,A	1
	Benetos 1992 (H)	CD004022.pub5	Unclear risk		Insufficient information		Unclear risk		Insufficient information		Low risk		Double blind study		Low risk		Double blind study		Low risk		No distinct selective outcome reporting		0		0		unclear risk		SBP,DBP,Aldo,Renin,NA,A
5	Bevilacqua 2004	CD012282.pub2	High risk	3	Controlled before and after design	3	High risk	3	Controlled before and after design	3	Low risk	2	Lipid parameter measurements unlikely influenced by lack of blinding	3	LDL‐C:Low risk;WDAE:Unclear risk;		Lipid parameters were measured in a remote laboratory. No comparison possible		Low risk	4	LDL‐C outcome was reported	3	Unclear risk	1	Source of funding was not reported		high risk	3	per cent change from baseline at 12 weeks of serum LDL‐C, HDL‐C, and triglycerides	1
	Bevilacqua 2004	CD008226.pub3	Unclear risk		Atorvastatin 20 mg/d; intervention was analysed, and as no placebo group was included for comparison, assessment of random sequence generation is not applicable		Unclear risk		Atorvastatin 20 mg/d; intervention was analysed, and as no placebo group was included for comparison, assessment of allocation concealment is not applicable		Unclear risk		Atorvastatin 20 mg/d; intervention was analysed, and as no placebo group was included for comparison, blinding status is not applicable		0		0		High risk		TC data were not reported		Unclear risk		The source of funding was not provided		high risk		Per cent change from baseline at 3 months of serum LDL‐C, HDL‐C and TG
6	Branchi 1999	CD012282.pub2	High risk	3	Controlled before and after design	3	High risk	3	Controlled before and after design	3	Low risk	2	Lipid parameter measurements unlikely influenced by lack of blinding	3	LDL‐C:Low risk;WDAE:Unclear risk;		Lipid parameters were measured in a remote laboratory. No comparison possible		Low risk	1	LDL‐C outcome was reported		Unclear risk	1	Source of funding was not provided		high risk	5	per cent change from baseline at 2 months of serum TC, LDL‐C, and triglycerides	1
	Branchi 1999	CD008226.pub3	Unclear risk		Atorvastatin 10 mg/d; intervention was analysed, and as no placebo group was included for comparison, assessment of random sequence generation is not applicable		Unclear risk		Atorvastatin 10 mg/d; intervention was analysed, and as no placebo group was included for comparison, assessment of allocation concealment is not applicable		Unclear risk		Atorvastatin 10 mg/d; intervention was analysed, and as no placebo group was included for comparison, blinding status is not applicable		0		0		Low risk		All lipid parameters were measured		Unclear risk		The source of funding was not provided		unclear risk		per cent change from baseline at 2 months of serum TC, LDL‐C, and triglycerides
7	Brown 1998	CD012282.pub2	High risk	3	Controlled before and after design	3	High risk	3	Controlled before and after design	3	Low risk	2	Lipid parameter measurements unlikely influenced by lack of blinding	3	LDL‐C:Low risk;WDAE:Unclear risk;		Lipid parameters were measured in a remote laboratory. No comparison possible		Low risk	1	LDL‐C outcome was reported		Unclear risk	3	Source of funding was not reported	3	high risk	3	per cent change from baseline at 12 weeks of serum TC, LDL‐C, HDL‐C, and triglycerides	1
	Brown 1998	CD008226.pub3	Unclear risk		Atorvastatin 10 mg/d; intervention was analysed, and as no placebo group was included for comparison, assessment of random sequence generation is not applicable		Unclear risk		Atorvastatin 10 mg/d; intervention was analysed, and as no placebo group was included for comparison, assessment of allocation concealment is not applicable		Unclear risk		Atorvastatin 10 mg/d; intervention was analysed, and as no placebo group was included for comparison, blinding status is not applicable		0		0		Low risk		All lipid parameters were measured		High risk		Parke‐Davis Pharmaceuticals funded the study; data may support bias for atorvastatin		high risk		Per cent change from baseline at 12 weeks of serum TC, LDL‐C, HDL‐C and TG
8	Bruni 2003	CD008226.pub3	Unclear risk	3	Atorvastatin 10 mg/d; intervention was analysed, and as no placebo group was included for comparison, assessment of random sequence generation is not applicable	3	Unclear risk	3	Atorvastatin 10 mg/d; intervention was analysed, and as no placebo group was included for comparison, assessment of allocation concealment is not applicable	3	Unclear risk	2	Atorvastatin 10 mg/d; intervention was analysed, and as no placebo group was included for comparison, blinding status is not applicable	3	0		0		Low risk	1	All lipid parameters were measured		Unclear risk	1	The source of funding was not provided		unclear risk	5	Per cent change from baseline at 3 to 6 weeks of serum TC, LDL‐C, HDL‐C and TG	1
	Bruni 2003	CD012282.pub2	High risk		Controlled before and after design		High risk		Controlled before and after design		Low risk		Lipid parameter measurements unlikely influenced by lack of blinding		LDL‐C:Low risk;WDAE:Unclear risk;		Lipid parameters were measured in a remote laboratory. No comparison possible		Low risk		LDL‐C outcome was reported		Unclear risk		Source of funding was not reported		high risk		per cent change from baseline at 3‐6 weeks of serum TC, LDL‐C, HDL‐C, and triglycerides
9	Cappuccio 1997(H)	CD004022.pub5	Unclear risk		Insufficient information		Unclear risk	2	Insufficient information	2	Low risk	1	Double blind study		Low risk	1	Double blind study		Low risk	1	No distinct selective outcome reporting		0		0		unclear risk	4	SBP,DBP	2
	Cappuccio 1997/(H)/(N)	CD004937.pub2	0		0		Low risk		Adequate, use of Slow Sodium and placebo tablets		Low risk		Double blind		Low risk		Outcome assessor blind		Low risk		Both SBP and DBP were reported.		0		0		low risk		SBP,DBP,PRA,Aldo
10	Cobiac 1992	CD004937.pub2	0		0		Low risk	2	Adequate, use of Slow Sodium and placebo tablets.	2	Low risk	1	Double blind		Low risk	1	Outcome assessor blind		Low risk	1	Both SBP and DBP were reported.		0		0		low risk	4	SBP,DBP	1
	Cobiac 1992	CD004022.pub5	Unclear risk		Insufficient information		Unclear risk		Insufficient information		Low risk		Double blind study		Low risk		Double blind study		Low risk		No distinct selective outcome reporting		0		0		unclear risk		SBP, DBP
11	ECLIPSE 2008	CD010254.pub2	High risk	3	the Rosuvastatin 10 mg/day treatment arm was analyzed and since there was no placebo group to compare it to assessment of adequate sequence generation is not applicable	1	High risk	3	the Rosuvastatin 10 mg/day treatment arm was analyzed and since there was no placebo group to compare it to assessment of allocation concealment is not applicable	1	High risk	3	the Rosuvastatin 10 mg/day treatment arm was analyzed and since there was no placebo group to compare it to it is an unblinded trial	1	0		0		Low risk	1	all lipid parameters were included in the efficacy analysis		High risk	1	AstraZeneca funded the study. Data may support bias for rosuvastatin		high risk	3	per cent change from baseline at 6weeks of serum TC, LDL‐C, HDL‐C, triglycerides and non‐HDL‐C	1
	ECLIPSE 2008	CD008226.pub3	Unclear risk		Atorvastatin 10 mg/d; intervention was analysed, and as no placebo group was included for comparison, assessment of random sequence generation is not applicable		Unclear risk		Atorvastatin 10 mg/d; intervention was analysed, and as no placebo group was included for comparison, assessment of allocation concealment is not applicable		Unclear risk		Atorvastatin 10 mg/d; intervention was analysed, and as no placebo group was included for comparison, blinding status is not applicable		0		0		Low risk		All lipid parameters were measured		High risk		AstraZeneca funded the study; data may support bias against atorvastatin		high risk		per cent change from baseline at 6weeks of serum TC, LDL‐C, HDL‐C, triglycerides and non‐HDL‐C
12	Erwteman 1984	CD004937.pub2	0		0		Unclear risk	1	Not stated		High risk	1	Assignment to different salt intakes was single blind. Participants' dietary salt intake was supervised by a dietitian who was asked not to discuss participants' dietary assignment with the physician in charge or the technician.Not blinded to participant		Low risk	1	Outcome assessor blind		Low risk	1	Both SBP and DBP were reported.		0		0		high risk	3	SBP,DBP	1
	Erwteman 1984 (H)	CD004022.pub5	Unclear risk		Insufficient information		Unclear risk		Insufficient information		High risk		Open study: Performance bias due to knowledge of the allocated interventions by participants and personnel during the study.		Low risk		Outcome detection blinded		Low risk		No distinct selective outcome reporting		0		0		high risk		SBP,DBP
13	Fotherby 1993	CD004937.pub2	0		0		Low risk	2	Adequate, use of Slow Sodium and placebo tablets.	2	Low risk	1	Double blind		Low risk	1	Outcome assessor blind		Low risk	1	Both SBP and DBP were reported.		0		0		low risk	4	SBP, DBP, PRA, Aldo	1
	Fotherby 1993 (H)	CD004022.pub5	Unclear risk		Insufficient information		Unclear risk		Insufficient information		Low risk		Double blind study		Low risk		Double blind study		Low risk		No distinct selective outcome reporting		0		0		unclear risk		SBP, DBP, PRA, Aldo
14	Frishman 1995	CD007451.pub2	Low risk	2	No information, but baseline was balanced	3	Unclear risk	1	No information		Low risk	2	Placebo tablet was used at the same frequency	3	High risk		Did not use automated machine		High risk	1	Withdrawal due to adverse effects was not reported based on treatment group		0		0		high risk	3	SBP, DBP, heart rate, withdrawal due to adverse effects	2
	Frishman 1995	CD003824.pub2	Unclear risk		"This was a multicenter, randomised, placebo‐controlled, parallel‐group study..." (line 1 under "Methods‐Study Design" p.183). Eligible patients were randomized to treatment (see line 9 under "Methods‐Study Design" p.183). No further information was given		Unclear risk		Not stated by study authors		Unclear risk		"This was a multicenter, randomised, placebo‐controlled, parallel‐group study...followed by a 4‐week double‐blind treatment period..." (line 1 under "Methods‐Study Design" p.183). Eligible patients entered the 4‐week, double‐blind treatment period (line 20 from top of p.183). No further information was given		0		0		High risk		Heart rate was measured but not reported at the end of the study. ECG, a vital sign, was not reported. Variability in metabolic data was not reported. Glucose levels were measured but not reported All‐cause mortality and SAEs were not documented. Total AEs were not reported; drug‐related "adverse experiences" were		High risk		Industry sponsorship：Supported by a grant from American Cyanamid Company		high risk		Mean change from baseline in trough sitting DBP and SBP at 3 and 4 weeks; analyses of the effects of age, sex, race, smoking status and baseline sitting DBP on change in BP; response rates; serum biochemistry
15	Gates 2004	CD004937.pub2	0		0		Low risk	2	Adequate, use of Slow Sodium and placebo tablets.	2	Low risk	1	Double blind		Low risk	1	Outcome assessor blind		Low risk	1	Both SBP and DBP were reported.		0		0		low risk	4	SBP DBP Chol, HDL, LDL, Trig, Renin, NE, E	1
	Gates 2004(H)	CD004022.pub5	Unclear risk		Insufficient information		Unclear risk		Insufficient information		Low risk		Double blind study		Low risk		Double blind study		Low risk		No distinct selective outcome reporting		0		0		unclear risk		SBP DBP Chol, HDL, LDL, Trig, Renin, NE, E
16	Grobbee 1987	CD004937.pub2	0		0		Low risk	2	Adequate, use of Slow Sodium and placebo tablets.	2	Low risk	1	Double blind		Low risk	1	Outcome assessor blind		Low risk	1	Both SBP and DBP were reported.		0		0		low risk	4	SBP,DBP,Noradrenaline,Chol	1
	Grobbee 1987	CD004022.pub5	Unclear risk		Insufficient information		Unclear risk		Insufficient information		Low risk		Double blind study		Low risk		Double blind study		Low risk		No distinct selective outcome reporting		0		0		unclear risk		SBP,DBP,Noradrenaline,Chol
17	Han 2008	CD010254.pub2	High risk	3	the Rosuvastatin 10 mg/day treatment arm was analyzed and since there was no placebo group to compare it to assessment of adequate sequence generation is not applicable	1	High risk	3	the Rosuvastatin 10 mg/day treatment arm was analyzed and since there was no placebo group to compare it to assessment of allocation concealment is not applicable	1	High risk	3	the Rosuvastatin 10 mg/day treatment arm was analyzed and since there was no placebo group to compare it to it is an unblinded trial	1	0		0		Low risk	1	all lipid parameters were included in the efficacy analysis		Unclear risk	1	source of funding was not reported		high risk	5	per cent change from baseline at 4 weeks of serum TC, LDL‐C, HDL‐C, triglycerides and non‐HDL‐C	1
	Han 2008	CD008226.pub3	Unclear risk		Atorvastatin 20 mg/d; intervention was analysed, and as no placebo group was included for comparison, assessment of random sequence generation is not applicable		Unclear risk		Atorvastatin 20 mg/d; intervention was analysed, and as no placebo group was included for comparison, assessment of allocation concealment is not applicable		Unclear risk		Atorvastatin 20 mg/d; intervention was analysed, and as no placebo group was included for comparison, blinding status is not applicable		0		0		Low risk		All lipid parameters were measured		Unclear risk		The source of funding was not provided		unclear risk		per cent change from baseline at 4 weeks of serum TC, LDL‐C, HDL‐C, triglycerides and non‐HDL‐C
18	Harsha 2004	CD004937.pub2	0		0		Low risk	2	Adequate	2	High risk	4	The personnel involved in the collection of the outcome data were unaware of participants' diet assignment. Not blinded to participant	3	Low risk	1	The personnel involved in the measurements of lipids were blinded to participants' dietary assignment.		Low risk	1	All lipid data from participants who gave fasting blood samples were analysed and reported.		0		0		high risk	5	Cholesterol LDL HDL Triglycerides	2
	Harsha 2004	CD004022.pub5	Unclear risk		Insufficient information		Unclear risk		Insufficient information		Low risk		Double blind study		Low risk		Double blind study		Low risk		No distinct selective outcome reporting		0		0		unclear risk		Chol, HDL, LDL, Trig, Renin, NE, E
19	He 2009	CD004937.pub2	0		0		Low risk	1	Adequate, use of Slow Sodium and placebo tablets		Low risk	1	Double blind		Low risk	1	Outcome assessor blind		Low risk	1	Both SBP and DBP were reported.		0		0		low risk	1	SBP,DBP,PRA,Aldo	1
	He 2009(H)	CD004022.pub5	Low risk		Computer generated, ethnic stratification		Low risk		Tablets supplied by independent company		Low risk		Double blind study		Low risk		Double blind study		Low risk		No distinct selective outcome reporting		0		0		low risk		SBP,DBP,PRA,Aldo
20	Her 2010	CD010254.pub2	High risk	3	the Rosuvastatin 10 mg/day treatment arm was analyzed and since there was no placebo group to compare it to assessment of adequate sequence generation is not applicable	1	High risk	3	the Rosuvastatin 10 mg/day treatment arm was analyzed and since there was no placebo group to compare it to assessment of allocation concealment is not applicable	1	High risk	3	the Rosuvastatin 10 mg/day treatment arm was analyzed and since there was no placebo group to compare it to it is an unblinded trial	1	0		0		Low risk	1	all lipid parameters were included in the efficacy analysis		Low risk	1	pharmaceutical industry did not fund this study		high risk	5	per cent change from baseline at 8 weeks of serum TC, LDL‐C, HDL‐C, triglycerides and non‐HDL‐C	1
	Her 2010	CD008226.pub3	Unclear risk		Atorvastatin 20 mg/d; intervention was analysed, and as no placebo group was included for comparison, assessment of random sequence generation is not applicable		Unclear risk		Atorvastatin 20 mg/d; intervention was analysed, and as no placebo group was included for comparison, assessment of allocation concealment is not applicable		Unclear risk		Atorvastatin 20 mg/d; intervention was analysed, and as no placebo group was included for comparison, blinding status is not applicable		0		0		Low risk		All lipid parameters were measured		Low risk		The study appears to be free of other sources of bias		unclear risk		per cent change from baseline at 8 weeks of serum TC, LDL‐C, HDL‐C, triglycerides and non‐HDL‐C
21	Huang 2012	CD012735.pub2	High risk	3	Judgement Comment: Controlled before‐and‐after design	3	High risk	3	Judgement Comment: Controlled before‐and‐after design	3	Low risk	2	Judgement Comment: Lipid parameter measurements unlikely to be influenced by lack of blinding	3	All outcomes：Low risk；WDAEs：High risk		Judgement Comment: Lipid parameters were measured in a remote laboratory.;No comparison possible		Low risk；WDAEs：High risk		Judgement Comment: LDL‐cholesterol outcome was reported.;No WDAE outcome reported		Unclear risk	1	Judgement Comment: Source of funding was not reported.		high risk	5	Per cent change from baseline at 3 months of serum TC, LDL‐C, HDL‐C and TG	1
	Huang 2012	CD008226.pub3	Unclear risk		Atorvastatin 20 mg/d; intervention was analysed, and as no placebo group was included for comparison, assessment of random sequence generation is not applicable		Unclear risk		Atorvastatin 20 mg/d; intervention was analysed, and as no placebo group was included for comparison, assessment of allocation concealment is not applicable		Unclear risk		Atorvastatin 20 mg/d; intervention was analysed, and as no placebo group was included for comparison, blinding status is not applicable		0		0		Low risk		All lipid parameters were measured		Unclear risk		The source of funding was not reported		unclear risk		Per cent change from baseline at 3 months of serum TC, LDL‐C, HDL‐C and TG
22	Hunninghake 1998	CD012282.pub2	High risk	3	Controlled before and after design	3	High risk	3	Controlled before and after design	3	Low risk	2	Lipid parameter measurements unlikely influenced by lack of blinding	3	LDL‐C:Low risk;WDAE:Unclear risk;		Lipid parameters were measured in a remote laboratory. No comparison possible		Low risk	1	LDL‐C outcome was reported		High risk	1	Parke‐Davis Pharmaceutical Research funded the trial		high risk	3	per cent change from baseline at 12 weeks of serum TC, LDL‐C, HDL‐C, and triglycerides	1
	Hunninghake 1998	CD008226.pub3	Unclear risk		Atorvastatin 10 mg/d; intervention was analysed, and as no placebo group was included for comparison, assessment of random sequence generation is not applicable		Unclear risk		Atorvastatin 10 mg/d; intervention was analysed, and as no placebo group was included for comparison, assessment of allocation concealment is not applicable		Unclear risk		Atorvastatin 10 mg/d; intervention was analysed, and as no placebo group was included for comparison, blinding status is not applicable		0		0		Low risk		All lipid parameters were measured		High risk		Parke‐Davis Pharmaceuticals funded the study; data may support bias for atorvastatin		high risk		Per cent change from baseline at 12 weeks of serum TC, LDL‐C, HDL‐C and TG
23	HYVET P 2003	CD000028.pub3	Low risk	1	Quote: "in the pilot trial, patients older than 80 years and with hypertension were allocated randomly but equally to groups to receive a diuretic‐based regimen, an angiotensin‐converting enzyme (ACE)‐based regimen or to no treatment"."The unit of randomisation was the individual and the SAS Random Allocation of Treatments Balanced in Blocks Program was used to generate the schedule." Restricted …		High risk	1	Quote: "restricted random allocation to groups was used to ensure equal allocation per group within each centre and allocation to groups was performed centrally"."The pilot HYVET trial was an open design that worked well, but concerns were expressed that only the results of a double‐blind trial conducted to Good Clinical Practice guidelines would be acceptable in the 21st century" (page 2409).Com…		High risk	1	"The trial recruited individuals from both primary and secondary care and was of an open design".Comment: patients and providers were not blinded		High risk	1	Outcome assessors were not blinded		Low risk	1	Quote: "the main endpoints of the trial were stroke events, total mortality and cardiovascular, cardiac and stroke mortality"."As this was an open study, the randomised treatment could be continued after a non‐fatal event".Comment: all endpoints were reported in the results section		Low risk	1	Industry sponsorship bias：Quote: "the pilot trial was supported by the British Heart Foundation"		high risk	3	Total stroke, total mortality, cardiovascular mortality, cardiac mortality, sitting systolic BP and diastolic BP Dropouts due to side effects: not reported Quality of life or functional status outcomes: not reported	1
	HYVET pilot 2003	CD001841.pub3	Low risk		Quote: "In the pilot trial, patients older than 80 years and with hypertension were allocated randomly but equally to groups to receive a diuretic‐based regimen, an angiotensin‐converting enzyme (ACE)‐based regimen or to no treatment." "The unit of randomisation was the individual and the SAS Random Allocation of Treatments Balanced in Blocks Program was used to generate the schedule." Restricted…		High risk		Quote: "Restricted random allocation to groups was used to ensure equal allocation per group within each centre and allocation to groups was performed centrally." "The pilot HYVET trial was an open design that worked well, but concerns were expressed that only the results of a double‐blind trial conducted to Good Clinical Practice guidelines would be acceptable in the 21st century." Comment: meth…		High risk		"The trial recruited individuals from both primary and secondary care and was of an open design." Comment: patients and providers were not blinded.		High risk		Outcome assessors were not blinded.		Low risk		Quote: "The main endpoints of the trial were stroke events, total mortality and cardiovascular, cardiac and stroke mortality." "As this was an open study, the randomised treatment could be continued after a nonfatal event." Comment: all endpoints were reported in the results section.		Low risk		Quote: "The pilot trial was supported by the British Heart Foundation."		high risk		Total stroke, total mortality, cardiovascular mortality, cardiac mortality, sitting systolic BP and diastolic BP Dropouts due to side effects: not reported Quality of life or functional status outcomes: not reported
24	IRIS 2007	CD010254.pub2	High risk	3	the Rosuvastatin 10 mg/day treatment arm was analyzed and since there was no placebo group to compare it to assessment of adequate sequence generation is not applicable	1	High risk	3	the Rosuvastatin 10 mg/day treatment arm was analyzed and since there was no placebo group to compare it to assessment of allocation concealment is not applicable	1	High risk	3	the Rosuvastatin 10 mg/day treatment arm was analyzed and since there was no placebo group to compare it to it is an unblinded trial	1	0		0		Low risk	1	all lipid parameters were included in the efficacy analysis		High risk	1	AstraZeneca funded the study. Data may support bias for rosuvastatin		high risk	3	per cent change from baseline at 8 weeks of serum TC, LDL‐C, HDL‐C and triglycerides	2
	IRIS 2007	CD008226.pub3	Unclear risk		Atorvastatin 10 mg/d and atorvastatin 20 mg/d; interventions were analysed, and as no placebo group was included for comparison, assessment of random sequence generation is not applicable		Unclear risk		Atorvastatin 10 mg/d and atorvastatin 20 mg/d; interventions were analysed, and as no placebo group was included for comparison, assessment of allocation concealment is not applicable		Unclear risk		Atorvastatin 10 mg/d and atorvastatin 20 mg/d; interventions were analysed, and as no placebo group was included for comparison, blinding status is not applicable		0		0		Low risk		All lipid parameters were included in the efficacy analysis		High risk		AstraZeneca funded the study; data may support bias against atorvastatin		high risk		Per cent change from baseline at 6 weeks of serum TC, LDL‐C, HDL‐C and TG
25	Kowalski 2006	CD012282.pub2	High risk	3	Controlled before and after design	3	High risk	3	Controlled before and after design	3	Low risk	2	Lipid parameter measurements unlikely influenced by lack of blinding	3	LDL‐C:Low risk;WDAE:Unclear risk;		Lipid parameters were measured in a remote laboratory. No comparison possible		Low risk	4	LDL‐C outcome was reported	3	Unclear risk	1	Source of funding was not reported		high risk	3	per cent change from baseline at 8‐12 weeks of serum TC, LDL‐C, and triglycerides	1
	Kowalski 2006	CD008226.pub3	Unclear risk		Atorvastatin 10 mg/d; intervention was analysed, and as no placebo group was included for comparison, assessment of random sequence generation is not applicable		Unclear risk		Atorvastatin 10 mg/d; intervention was analysed, and as no placebo group was included for comparison, assessment of allocation concealment is not applicable		Unclear risk		Atorvastatin 10 mg/d; intervention was analysed, and as no placebo group was included for comparison, blinding status is not applicable		0		0		High risk		HDL‐C data were not reported		Unclear risk		The source of funding was not provided		high risk		per cent change from baseline at 8‐12 weeks of serum TC, LDL‐C, and triglycerides
26	Kuramoto 1981	CD001841.pub3	Unclear risk	1	"The matched pair group was selected by the age, sex, and blood pressure levels during the drug‐off control period of about 1 year.".Comment: method of randomization not described. However, the study reports that "Forty four drug treated cases and 47 placebo treated cases were comparable in blood pressure as well as in laboratory data".		Low risk	2	Allocation of individuals within matched pairs to treatment and control groups was made by a blinded statistical co‐ordinator; thought to be randomized, but not entirely clear (unpublished information as per personal conversation with author by Mulrow 1998).	1	Low risk	1	Study does not state whether patients and physicians were blinded.Comment: Patient and providers were blinded (unpublished information as per personal conversation with author by Mulrow 1998).		High risk	1	Outcome assessors were not blinded.		Unclear risk	1	Protocol was not available. Insufficient information to judge selective reporting bias.		Unclear risk	1	Comment: no mention about statistical methods, source of funding, members/team involved in the conduct of trial and conflict of interest.		high risk	3	Mortality, stroke, CHD, CHF, systolic BP and diastolic BP Dropout due to side effects: not reported Quality of life or functional status outcomes: not reported	1
	Kuramoto 1981	CD000028.pub3	Unclear risk		Quote: "described as randomised double blind placebo controlled study"。"The matched pair group was selected by the age, sex, and blood pressure levels during the drug‐off control period of about 1 year"。Comment: method of randomisation was not described		Unclear risk		Allocation of individuals within matched pairs to treatment and control groups made by a blinded statistical co‐ordinator; thought to be randomised but not entirely clear (unpublished information as per personal conversation with author from Mulrow 1998)		Low risk		Quote: "a double‐blind study utilizing 87 out‐patients has been conducted in the Baltimore City Hospitals hypertension clinic to examine the feasibility and value of maintaining patients with essential hypertension on effective long‐term hypotensive therapy".Comment: although study does not state whether patients and physicians were blinded, patients and providers were blinded (unpublished inform…		High risk		Outcome assessors were not blinded		Unclear risk		Protocol is not available.Comment: insufficient information to judge selective reporting bias		Unclear risk		Comment: no mention about source of funding and conflict of interest		high risk		Mortality, stroke, CHD, CHF, systolic BP and diastolic BP Dropout due to side effects: not reported Quality of life or functional status outcomes: not reported
27	Lee 2007	CD008226.pub3	Unclear risk	3	Atorvastatin 10 mg/d; intervention was analysed, and as no placebo group was included for comparison, assessment of random sequence generation is not applicable	3	Unclear risk	3	Atorvastatin 10 mg/d; intervention was analysed, and as no placebo group was included for comparison, assessment of allocation concealment is not applicable	3	Unclear risk	2	Atorvastatin 10 mg/d; intervention was analysed, and as no placebo group was included for comparison, blinding status is not applicable	3	0		0		Low risk		All lipid parameters were measured		High risk	1	Choongwae Pharma Corp funded the study; data may support bias against atorvastatin		high risk	3	Per cent change from baseline at 4 weeks for serum TC, LDL‐C, HDL‐C and TG	1
	Lee 2007	CD012735.pub2	High risk		Judgement Comment: Controlled before‐and‐after design		High risk		Judgement Comment: Controlled before‐and‐after design		Low risk		Judgement Comment: Lipid parameter measurements unlikely to be influenced by lack of blinding		All outcomes：Low risk；WDAEs：High risk		Judgement Comment: Lipid parameters were measured in a remote laboratory.;No comparison possible		Low risk；WDAEs：High risk		Judgement Comment: LDL‐cholesterol outcome was reported.; No WDAE outcome reported		High risk		Judgement Comment: Study was funded by Choongwae Pharma Corp. Seoul, Republic of Korea.		high risk		Per cent change from baseline at 4 weeks for serum TC, LDL‐C, HDL‐C and TG
28	Ma 2000	CD012501.pub2	High risk	3	Controlled before‐and‐after design	3	High risk	3	Controlled before‐and‐after design	3	Low risk	2	Lipid parameter measurements unlikely influenced by lack of blinding	3	LDL‐C:Low risk;WDAE:High risk;		Lipid parameters were measured in a remote laboratory;No comparison possible		Low risk	4	LDL‐C outcome was reported	3	High risk	1	Bayer funded the trial, data may support bias for cerivastatin		high risk	3	Per cent change from baseline at 8 weeks of serum TC, LDL‐C and HDL‐C	1
	Ma 2000	CD008226.pub3	Unclear risk		Atorvastatin 10 mg/d and atorvastatin 20 mg/d; interventions were analysed, and as no placebo group was included for comparison, assessment of random sequence generation is not applicable		Unclear risk		Atorvastatin 10 mg/d and atorvastatin 20 mg/d; interventions were analysed, and as no placebo group was included for comparison, assessment of allocation concealment is not applicable		Unclear risk		Atorvastatin 10 mg/d and atorvastatin 20 mg/d; interventions were analysed, and as no placebo group was included for comparison, blinding status is not applicable		0		0		High risk		TG data reported were excluded from this review because they were expressed as median per cent change		High risk		The trial was supported by Bayer Canada Inc; data may support bias against atorvastatin		high risk		Percentage change from baseline at 8 weeks of blood TC, LDL‐C and HDL‐C
29	MacGregor 1982	CD004937.pub2	0		0		Low risk	2	Adequate, use of Slow Sodium and placebo tablets	2	Low risk	1	Double blind		Low risk	1	Outcome assessor blind		Low risk	1	Both SBP and DBP were reported.		0		0		low risk	4	SBP,DBP,Aldo,Renin	1
	MacGregor 1982(H)	CD004022.pub5	Unclear risk		Insufficient information		Unclear risk		Insufficient information		Low risk		Double‐blind study		Low risk		Double‐blind study		Low risk		No distinct selective outcome reporting		0		0		unclear risk		SBP,DBP,Aldo,Renin
30	MacGregor 1989	CD004937.pub2	0		0		Low risk	2	Adequate, use of Slow Sodium and placebo tablets	2	Low risk	1	Double blind		Low risk	1	Outcome assessor blind		Low risk	1	Both SBP and DBP were reported.		0		0		low risk	4	SBP,DBP,PRA,Aldo,Noradrenaline	1
	MacGregor 1989 (H)	CD004022.pub5	Unclear risk		Insufficient information		Unclear risk		Insufficient information		Low risk		Double blind study		Low risk		Double blind study		Low risk		No distinct selective outcome reporting		0		0		unclear risk		SBP,DBP,Aldo,Renin,NA
31	Mascioli 1991	CD004937.pub2	0		0		Low risk	2	Adequate, use of sodium chloride and placebo capsules.	2	Low risk	1	Double blind		Low risk	1	Outcome assessor blind		Low risk	1	Both SBP and DBP were reported.		0		0		low risk	4	SBP,DBP	1
	Mascioli 1991	CD004022.pub5	Unclear risk		Insufficient information		Unclear risk		Insufficient information		Low risk		Double blind study		Low risk		Double blind study		Low risk		No distinct selective outcome reporting		0		0		unclear risk		SBP,DBP
32	Meland 1997	CD004937.pub2	0		0		Low risk	2	Adequate, use of salt and placebo capsules.	2	Low risk	1	Double blind		Low risk	1	Outcome assessor blind		Low risk	1	Both SBP and DBP were reported.		0		0		unclear risk	2	SBP, DBP, chol, HDL	1
	Meland 1997(H)	CD004022.pub5	Unclear risk		Insufficient information		Unclear risk		Insufficient information		Low risk		Double blind study		Low risk		Double blind study		Low risk		No distinct selective outcome reporting		0		0		unclear risk		SBP, DBP, chol, HDL
33	Melander 2007(H)	CD004022.pub5	Unclear risk		Insufficient information		Unclear risk	2	Insufficient information	2	Low risk	1	Double blind study		Low risk	1	Double blind study		Low risk	1	No distinct selective outcome reporting		0		0		unclear risk	4	SBP,DBP,renin	2
	Melander 2007/( (H))/((N))	CD004937.pub2	0		0		Low risk		Adequate, use of salt and placebo capsules.		Low risk		Double blind		Low risk		Outcome assessor blind		Low risk		Both SBP and DBP were reported.		0		0		low risk		SBP,DBP
34	Mirdamadi 2008	CD012282.pub2	High risk	3	Controlled before and after design	3	High risk	3	Controlled before and after design	3	Low risk	2	Lipid parameter measurements unlikely influenced by lack of blinding	3	LDL‐C:Low risk;WDAE:Unclear risk;		Lipid parameters were measured in a remote laboratory. No comparison possible		Low risk	4	LDL‐C outcome was reported	3	Low risk	1	Grants from OTKA (K63025), OMFB‐1613 and ETT 243/2006		high risk	3	per cent change from baseline at 6‐12 weeks of serum TC and LDL‐C	1
	Mirdamadi 2008	CD008226.pub3	Unclear risk		Atorvastatin 10 mg/d; intervention was analysed, and as no placebo group was included for comparison, assessment of random sequence generation is not applicable		Unclear risk		Atorvastatin 10 mg/d; intervention was analysed, and as no placebo group was included for comparison, assessment of allocation concealment is not applicable		Unclear risk		Atorvastatin 10 mg/d; intervention was analysed, and as no placebo group was included for comparison, blinding status is not applicable		0		0		High risk		TG data were not reported because data were expressed as median values		Low risk		The study appears to be free of other sources of bias		high risk		per cent change from baseline at 6‐12 weeks of serum TC and LDL‐C
35	Morgan 1981 (F)/(M)	CD004937.pub2	0		0		Unclear risk	1	Not stated		High risk	1	Not blinded to investigator,Not blinded to participant		Low risk	1	Blood pressure observer blind		Unclear risk	3	DBP was reported and was included in our meta‐analysis. SBP was also reported, however, it was reported in combination with another group of patients who were on BP treatment. Because our meta‐analysis included participants who were not on any treatment and, in this trial, we could not separate the effect on salt reduction on SBP for individuals who were not on treatment, we did not include SBP i…	3	0		0		high risk	3	DBP	1
	Morgan 1981 (H)	CD004022.pub5	Unclear risk		Insufficient information		Unclear risk		Insufficient information		High risk		Open study: Performance bias due to knowledge of the allocated interventions by participants and personnel during the study.		Low risk		Outcome detection blinded		High risk		SBP effect not reported		0		0		high risk		DBP
36	Mori 2013	CD010254.pub2	High risk	3	the Rosuvastatin 5 mg/day for 3 months treatment arm was analyzed and since there was no placebo group to compare it to assessment of adequate sequence generation is not applicable	1	High risk	3	the Rosuvastatin 5 mg/day for 3 months treatment arm was analyzed and since there was no placebo group to compare it to assessment of allocation concealment is not applicable	1	High risk	3	the Rosuvastatin 5 mg/day for 3 months treatment arm was analyzed and since there was no placebo group to compare it to it is an unblinded trial	1	0		0		Low risk	1	all lipid parameters were included in the analysis		Low risk	2	no pharmaceutical company funded the study	3	high risk	5	per cent change from baseline at 3 months of serum TC, LDL‐C, HDL‐C, triglycerides and non‐HDL‐C	1
	Mori 2013	CD008226.pub3	Unclear risk		Atorvastatin 10 mg/d; intervention was analysed, and as no placebo group was included for comparison, assessment of random sequence generation is not applicable		Unclear risk		Atorvastatin 10 mg/d; intervention was analysed, and as no placebo group was included for comparison, assessment of allocation concealment is not applicable		Unclear risk		Atorvastatin 10 mg/d; intervention was analysed, and as no placebo group was included for comparison, blinding status is not applicable		0		0		Low risk		All lipid parameters were included in the efficacy analysis		Unclear risk		The trial was partially funded by a government grant		unclear risk		per cent change from baseline at 3 months of serum TC, LDL‐C, HDL‐C, triglycerides and non‐HDL‐C
37	Nestel 1993	CD004022.pub5	Unclear risk		Insufficient information		Unclear risk	2	Insufficient information	2	Low risk	1	Double blind study		Low risk	1	Double blind study		Low risk	1	No distinct selective outcome reporting		0		0		unclear risk	4	SBP,DBP	1
	Nestel 1993 (F)/(M)	CD004937.pub2	0		0		Low risk		Adequate, use of Slow Sodium and placebo tablets.		Low risk		Double blind		Low risk		Outcome assessor blind		Low risk		Both SBP and DBP were reported.		0		0		low risk		SBP,DBP
38	Nozue 2008	CD012735.pub2	High risk	3	Judgement Comment: Controlled before‐and‐after design	3	High risk	3	Judgement Comment: Controlled before‐and‐after design	3	Low risk	2	Judgement Comment: Lipid parameter measurements unlikely to be influenced by lack of blinding	3	All outcomes：Low risk；WDAEs：High risk		Judgement Comment: Lipid parameters were measured in a remote laboratory.;No comparison possible		Low risk;High risk		Judgement Comment: LDL cholesterol outcome was reported.;No WDAE outcome reported		Unclear risk	1	Judgement Comment: Source of funding was not reported.		high risk	5	Per cent change from baseline at 4 to 12 weeks of serum TC, LDL‐C, HDL‐C and TG	1
	Nozue 2008	CD008226.pub3	Unclear risk		Atorvastatin 10 mg/d; intervention was analysed, and as no placebo group was included for comparison, assessment of random sequence generation is not applicable		Unclear risk		Atorvastatin 10 mg/d; intervention was analysed, and as no placebo group was included for comparison, assessment of allocation concealment is not applicable		Unclear risk		Atorvastatin 10 mg/d; intervention was analysed, and as no placebo group was included for comparison, blinding status is not applicable		0		0		Low risk		All lipid parameters were measured		Unclear risk		No source of funding was provided		unclear risk		Per cent change from baseline at 4 to 12 weeks of serum TC, LDL‐C, HDL‐C and TG
39	Oslo 1986	CD008276.pub2	Low risk	1	Quote: "During 1973, 785 men, aged 40 to 49, with mild, symptom‐free hypertension were randomly assigned for a five‐year controlled drug treatment study, 406 men in the treatment group and 379 in the control group." "The randomization was performed by a "random number table"." Comment: participants were randomly allocated using random number tables and the baseline characteristics were similar.		Low risk	1	Method used for allocation concealment not mentioned. Participants and physicians aware of treatment given; however, baseline characteristics were similar.		High risk	1	Quote: "Drug treatment was started with hydrochlorothiazide. If SBP remained above 140 mm Hg and/or DBP above 90 mm Hg, alpha methyldopa was added. If there were side effects, methyldopa was replaced with propranolol. The control group was not given a placebo." Comment: no mention of blinding, both participants and physicians aware of treatment provided.		Low risk	1	Quote: "Possible and definite coronary events and other cardiac complications were also evaluated by a "blind" diagnostic board of two independent cardiologists." Comment: blinding of outcome assessors probably done, though it was not clearly stated.		Low risk	1	Quote: "Each patient with cardiovascular events has been counted once, i.e., the number of events is identical with the number of patients with events. If a patient had more than one event, the most serious was counted. Nobody had both coronary heart disease and a cerebrovascular event." Comment: all outcomes (coronary, cerebrovascular and other events) properly reported and accounted for in resu…		Unclear risk	1	Conflict of interest not reported. Source of funding not stated.		high risk	3	Stroke, CHD, mortality, CHF, systolic BP and diastolic BP	1
	OSLO 1986	CD001841.pub3	Low risk		Quote: "During 1973, 785 men, aged 40 to 49, with mild, symptom‐free hypertension were randomly assigned for a five‐year controlled drug treatment study, 406 men in the treatment group and 379 in the control group." "The randomization was performed by a random number table.” Comment: participants randomly allocated using random number tables and baseline characteristics were similar.		Low risk		The method used for allocation concealment was not mentioned. Participants and physician were aware of treatment given. Baseline characteristics were similar.		High risk		Quote: "Drug treatment was started with hydrochlorothiazide. If SBP remained above 140 mmHg, DBP above 90 mmHg, or both, alpha methyldopa was added. If there were side effects, methyldopa was replaced with propranolol. The control group was not given a placebo." Comment: no mention of blinding, both the participants and physicians were aware of the treatment provided.		Low risk		Quote: "Possible and definite coronary events and other cardiac complications were also evaluated by a “blind” diagnostic board of two independent cardiologists." Comment: blinding of the outcome assessor was probably done, though it was not clearly stated.		Low risk		Quote: “Each patient with cardiovascular events has been counted once, i.e., the number of events is identical with the number of patients with events. If a patient had more than one event, the most serious was counted. Nobody had both coronary heart disease and a cerebrovascular event”. Comment: all outcomes (coronary, cerebrovascular and other events) were properly reported and accounted for in…		Unclear risk		Conflict of interest was not reported. Source of funding was not stated.		high risk		Stroke, CHD, mortality, CHF, systolic BP and diastolic BP
40	Papademetriou 2006	CD007451.pub2	Low risk	1	Central, computer‐generated random sequence		Low risk	1	Interactive voice response system allocated patients to treatment groups		Low risk	1	Double dummy design		High risk		Did not use automated machine		High risk	3	Peak pressure was mentioned in protocol but not reported, withdrawal due to adverse effects was not reported according to treatment groups	3	0		0		high risk	3	Change from baseline in trough sitting and standing DBP and SBP; peak BP; BP response rate; ECG, heart rate, hematology, urinalysis and serum biochemistry. Subgroup analyses were performed (i.e. based on age, sex and race)	1
	Papademetriou 2006	CD003824.pub2	Low risk		"This was a multicenter (in the USA), randomised, double‐blind, placebo‐controlled, parallel group, unbalanced factorial study..." (line 1 under "Study Design" p.1218) "...eligible patients were randomly allocated to one of the 17 treatment groups..." (line 4 from bottom of p.1218). "A central, computer‐generated randomisation schedule using an interactive voice response system allocated patient …		Low risk		"A central, computer‐generated randomisation schedule using an interactive voice response system allocated patient to treatment groups within the study centre." (line 1 under "Randomization, Blinding and Study Treatments" p.1218)		Low risk		The dose of ER‐metoprolol was doubled after 1 week of therapy, however the investigators stated that it was a "blinded escalation to the assigned dose". (line 1 from top of p.1218) "To blind study treatments, HCTZ in identically appearing tablets of 6.25, 12.5, or 25 mg, or matching placebo and ER‐metoprolol tablets of 25 or 100 mg or matching placebo, were blister‐card packaged according to a do…		0		0		Unclear risk		The study was a 4 x 5 factorial design which means there were 20 possible treatment groups to assign patients, however the authors stated that 3 of the groups (combo‐therapy: ER‐metoprolol/HCTZ: 200/6.25, 25/25 and 50/25 mg) were not investigated (see line 5 under "Study Design" p.1218). Results for serum chemistry (except for potassium and uric acid levels), hematology, lipids and urinalysis tes…		High risk		Industry sponsorship：Supported by AstraZeneca LP		high risk		Change from baseline in trough sitting and standing DBP and SBP; peak BP; BP response rate; ECG, heart rate, hematology, urinalysis and serum biochemistry. Subgroup analyses were performed (i.e. based on age, sex and race)
41	Parijs 1973	CD004937.pub2	0		0		Unclear risk	3	Not stated	3	High risk	1	Not blinded to investigator,Not blinded to participant		High risk	1	Not blinded to outcome assessor		Low risk	1	Both SBP and DBP were reported.		0				high risk	3	SBP,DBP	1
	Parijs 1973	CD004022.pub5	High risk		Each patient received a number		High risk		Those with uneven numbers were instructed to take a low‐sodium diet during the first period and a high‐sodium diet during the second period and vice versa for those with even numbers		High risk		Open study: Performance bias due to knowledge of the allocated interventions by participants and personnel during the study.		High risk		Open study: Detection bias due to knowledge of the allocated interventions by outcome assessors		Low risk		No distinct selective outcome reporting		0				high risk		SBP,DBP
42	Petrie 1980	CD007452.pub2	Unclear risk	1	No information		Unclear risk	2	No information	2	High risk	4	Matching placebo was used as the same frequency	1	0		0		High risk	1	Safety data not reported		0		0		high risk	3	5‐minute supine and 2‐minute standing SBP, DBP, HR. Measurement were made 20‐22 hours after dose	2
	Petrie 1980	CD007451.pub2	Unclear risk		No information		Low risk		Drug packages were pre‐packed		Low risk		Participants took the same number of pills		Low risk		0		High risk		SD were not reported		0		0		high risk		SBP, DBP
43	Puccetti 2001	CD012501.pub2	High risk	1	Controlled before‐and‐after design		High risk	1	Controlled before‐and‐after design		Low risk	1	Lipid parameter measurements unlikely influenced by lack of blinding		LDL‐C:Low risk;WDAE:High risk;	3	Lipid parameters were measured in a remote laboratory;No comparison possible	1	Low risk	1	LDL‐C outcome was reported		Low risk	1	Work funded by University of Siena		high risk	3	Percentage change from baseline at 6 weeks of plasma TC, LDL‐C, HDL‐C and TG	1
	Puccetti 2001	CD012282.pub2	High risk		Controlled before and after design		High risk		Controlled before and after design		Low risk		Lipid parameter measurements unlikely influenced by lack of blinding		LDL‐C:Low risk;WDAE:Unclear risk;		Lipid parameters were measured in a remote laboratory. No comparison possible		Low risk		LDL‐C outcome was reported		Low risk		Grant from the University of Siena		high risk		per cent change from baseline at 6 weeks of plasma TC, LDL‐C, HDL‐C, and triglycerides
44	Puccetti 2002	CD012282.pub2	High risk	3	Controlled before and after design	3	High risk	3	Controlled before and after design	3	Low risk	2	Lipid parameter measurements unlikely influenced by lack of blinding	3	LDL‐C:Low risk;WDAE:Unclear risk;		Lipid parameters were measured in a remote laboratory. No comparison possible		Low risk	1	LDL‐C outcome was reported		Unclear risk	1	Source of funding was not reported		high risk	5	per cent change from baseline at 4 weeks of plasma TC, LDL‐C, HDL‐C, and triglycerides	1
	Puccetti 2002	CD008226.pub3	Unclear risk		Atorvastatin 10 mg/d; intervention was analysed, and as no placebo group was included for comparison, assessment of random sequence generation is not applicable		Unclear risk		Atorvastatin 10 mg/d; intervention was analysed, and as no placebo group was included for comparison, assessment of allocation concealment is not applicable		Unclear risk		Atorvastatin 10 mg/d; intervention was analysed, and as no placebo group was included for comparison, blinding status is not applicable		0		0		Low risk		All lipid parameters were measured		Unclear risk		The source of funding was not provided		unclear risk		Per cent change from baseline at 4 weeks of plasma TC, LDL‐C, HDL‐C and TG
45	Puska 1983 (H)/(N)	CD004937.pub2	0		0		Unclear risk	1	Not stated		High risk	1	Not blinded to investigator,Not blinded to participant		Low risk	1	Blood pressure observer blind		Low risk	1	Both SBP and DBP were reported.		0		0		high risk	3	SBP,DBP	1
	Puska 1983/(H)	CD004022.pub5	Unclear risk		Insufficient information		Unclear risk		Insufficient information		High risk		Open study: Performance bias due to knowledge of the allocated interventions by participants and personnel during the study.		Low risk		Outcome detection blinded		Low risk		No distinct selective outcome reporting		0		0		high risk		SBP,DBP
46	RADAR 2005	CD010254.pub2	High risk	3	the Rosuvastatin 10 mg/day for 0‐6 weeks treatment arm was analyzed and since there was no placebo group to compare it to assessment of adequate sequence generation is not applicable	1	High risk	3	the Rosuvastatin 10 mg/day for 0‐6 weeks treatment arm was analyzed and since there was no placebo group to compare it to assessment of allocation concealment is not applicable	1	High risk	3	the Rosuvastatin 10 mg/day for 0‐6 weeks treatment arm was analyzed and since there was no placebo group to compare it to it is an unblinded trial	1	0		0		Low risk	1	all lipid parameters were included in the efficacy analysis		High risk	1	The study was supported by AstraZeneca. Data may support bias for rosuvastatin		high risk	3	per cent change from baseline at 6 weeks of serum TC, LDL‐C, HDL‐C, triglycerides and non‐HDL‐C	1
	RADAR 2005	CD008226.pub3	Unclear risk		Atorvastatin 20 mg/d; intervention was analysed, and as no placebo group was included for comparison, assessment of random sequence generation is not applicable		Unclear risk		Atorvastatin 20 mg/d; intervention was analysed, and as no placebo group was included for comparison, assessment of allocation concealment is not applicable		Unclear risk		Atorvastatin 20 mg/d; intervention was analysed, and as no placebo group was included for comparison, blinding status is not applicable		0		0		Low risk		All lipid parameters were measured		High risk		AstraZeneca funded the study; data may support bias against atorvastatin		high risk		per cent change from baseline at 6 weeks of serum TC, LDL‐C, HDL‐C, triglycerides and non‐HDL‐C
47	Richards 1984	CD004937.pub2	0		0		Unclear risk	1	Not stated		High risk	1	Not blinded to investigator,Not blinded to participant		Low risk	1	Use of an automated version of the London School of Hygiene sphygmomanometer.		Low risk	1	Both SBP and DBP were reported.		0		0		high risk	3	SBP,DBP,PRA,Aldo,Noradrenaline	1
	Richards 1984 (H)	CD004022.pub5	Unclear risk		Insufficient information		Unclear risk		Insufficient information		High risk		Open study: Performance bias due to knowledge of the allocated interventions by participants and personnel during the study.		Low risk		Outcome detection blinded		Low risk		No distinct selective outcome reporting		0		0		high risk		SBP,DBP,Aldo,Renin,NA
48	Rosen 1994	CD007452.pub2	Unclear risk	2	No information	2	Unclear risk	1	No information		High risk	1	No information		0		0		High risk	4	HR were not reported	3	0		0		high risk	3	SBP, DBP, sleep study, sexual function, hormone study	2
	Rosen 1994	CD007451.pub2	Low risk		Modified Latin square		Unclear risk		No information		High risk		No indication that placebo was used at same frequency		High risk		Did not use automated machine		Low risk		All outcomes reported		0		0		high risk		SBP, DBP, sleep assessment, sexual function
49	Ruppert 1993	CD004937.pub2	0		0		Low risk	2	Adequate, use of salt and placebo capsules	2	Low risk	4	Double blind	3	Low risk	1	Outcome assessor blind		Low risk	1	Both SBP and DBP were reported.		0		0		low risk	6	SBP,DBP,PRA,Noradrenaline,Chol,Trig,LDL,HDL	2
	Ruppert 1993	CD004022.pub5	Unclear risk		Insufficient information		Unclear risk		Insufficient information		High risk		Open study: Performance bias due to knowledge of the allocated interventions by participants and personnel during the study.		Low risk		Outcome detection blinded		Low risk		No distinct selective outcome reporting		0		0		high risk		SBP,DBP,Aldo,Renin,NA
50	Sansanayudh 2010	CD012735.pub2	High risk	3	Judgement Comment: Controlled before‐and‐after design	3	High risk	3	Judgement Comment: Controlled before‐and‐after design	3	Low risk	2	Judgement Comment: Lipid parameter measurements unlikely to be influenced by lack of blinding	3	All outcomes：Low risk；WDAEs：High risk		Judgement Comment: Lipid parameters were measured in a remote laboratory.;No comparison possible		low risk；WDAEs：High risk		Judgement Comment: LDL‐cholesterol outcome was reported.;No WDAE outcome reported		Unclear risk	1	Judgement Comment: Source of funding was not reported.		high risk	5	Total cholesterol，LDL cholesterol	2
	Sansanayudh 2010	CD008226.pub3	Unclear risk		Atorvastatin 10 mg/d; intervention was analysed, and as no placebo group was included for comparison, assessment of random sequence generation is not applicable		Unclear risk		Atorvastatin 10 mg/d; intervention was analysed, and as no placebo group was included for comparison, assessment of allocation concealment is not applicable		Unclear risk		Atorvastatin 10 mg/d; intervention was analysed, and as no placebo group was included for comparison, blinding status is not applicable		0		0		Low risk		All lipid parameters were measured		Unclear risk		The source of funding was not reported		unclear risk		Per cent change from baseline at 8 weeks of serum TC, LDL‐C, HDL‐C and TG
51	Sasaki 2008	CD008226.pub3	Unclear risk	3	Atorvastatin 10 mg/d; intervention was analysed, and as no placebo group was included for comparison, assessment of random sequence generation is not applicable	3	Unclear risk	3	Atorvastatin 10 mg/d; intervention was analysed, and as no placebo group was included for comparison, assessment of allocation concealment is not applicable	3	Unclear risk	2	Atorvastatin 10 mg/d; intervention was analysed, and as no placebo group was included for comparison, blinding status is not applicable	3	0		0		High risk	1	HDL‐C data were reported at 8 weeks, LDL‐C and TG data were reported at 12 months and TC data were not reported		Low risk	1	The study appears to be free of other sources of bias		high risk	3	Per cent change from baseline at 8 weeks of serum HDL‐C	2
	Sasaki 2008	CD012735.pub2	High risk		Judgement Comment: Controlled before‐and‐after design		High risk		Judgement Comment: Controlled before‐and‐after design		Low risk		Judgement Comment: Lipid parameter measurements unlikely to be influenced by lack of blinding		All outcomes：Low risk；WDAEs：High risk		Judgement Comment: Lipid parameters were measured in a remote laboratory.;No comparison possible		High risk；WDAEs：High risk		Judgement Comment: No 3‐12 week data for LDL cholesterol;No WDAE outcome reported		Low risk		Judgement Comment: Clinical research grant from the International University of Health and Welfare, Tochigi, Japan		high risk		HDL cholesterol
52	Schmieder 2009	CD008170.pub3	Low risk	1	Quote: "Randomization by center was performed by the interactive voice response system provider with the use of a validated system that automates the random assignment of patients to randomization numbers."		Low risk	2	Quote: "Randomization data were kept strictly confidential until the time of unblinding."	1	Low risk	2	Double‐blinded	1	Unclear risk		Method of blinding was not described		Low risk	4	Outcomes listed in the methods were all reported	3	Unclear risk	3	Insufficient information was found to evaluate the risk as either high or low	3	unclear risk	5	Mean sitting DBP and SBP were measured by a mercury sphygmomanometer.	2
	Schmieder 2009	CD003824.pub2	Low risk		"...[a] randomised, double‐blind, parallel‐group, active‐controlled, dose‐titration study was performed..." (line 1 under "Study Design" p.418). "Randomization by centre was performed by the interactive system that automates the random assignment of patients to randomisation numbers." (line 19 from top of p.418, right column)		Unclear risk		"Randomization data were kept strictly confidential until the time of unblinding." (line 22 from top of p.418, right column). No further information was given		Unclear risk		"...[a] randomised, double‐blind, parallel‐group, active‐controlled, dose‐titration study was performed..." (line 1 under "Study Design" p.418). No further information was given		0		0		High risk		Baseline demographics and characteristics were not reported in patients on the placebo. Results from physical exams, hematology, biochemistry and urine samples were not reported at baseline and only BUN and serum potassium and creatinine levels (patients were grouped according to certain threshold levels; actual mean values were not given) were reported at the study's endpoint. Mortalities: none.…		High risk		Industry sponsorship：Supported by Novartis Pharmaceuticals		high risk		Change from the baseline to endpoint in mean trough sitting DBP and SBP; response rate; ECG, hematology, urinalysis and serum biochemistry. Subgroup analysis was performed (based on age)
53	Schorr 1996	CD004937.pub2	0		0		Low risk	2	Adequate, use of low sodium and high sodium chloride mineral water.	2	Low risk	1	Double blind		Low risk	1	Outcome assessor blind		Low risk	1	Both SBP and DBP were reported.		0		0		low risk	6	SBP,DBP,PRA,Aldo,Chol,Trig,LDL,HDL	1
	Schorr 1996	CD004022.pub5	Unclear risk		Insufficient information		Unclear risk		Insufficient information		Low risk		Double blind study		Low risk		Double blind study		Low risk		No distinct selective outcome reporting		0		0		high risk		SBP,DBP,Aldo,Renin,Chol,HDL,LDL,TG
54	Schwartz 2004	CD010254.pub2	High risk	3	the Rosuvastatin 5 mg/day treatment arm was analyzed and since there was no placebo group to compare it to assessment of adequate sequence generation is not applicable	1	High risk	3	the Rosuvastatin 5 mg/day treatment arm was analyzed and since there was no placebo group to compare it to assessment of allocation concealment is not applicable	1	High risk	3	the Rosuvastatin 5 mg/day treatment arm was analyzed and since there was no placebo group to compare it to it is an unblinded trial	3	0		0		Low risk	1	all lipid parameters were included in the efficacy analysis		High risk	1	AstraZeneca supported the study. Data may support bias for rosuvastatin		high risk	3	per cent change from baseline at 8 weeks of serum TC, LDL‐C, HDL‐C, triglycerides and non‐HDL‐C	2
	Schwartz 2004	CD008226.pub3	Unclear risk		Atorvastatin 10 mg/d; intervention was analysed, and as no placebo group was included for comparison, assessment of random sequence generation is not applicable		Unclear risk		Atorvastatin 10 mg/d; intervention was analysed, and as no placebo group was included for comparison, assessment of allocation concealment is not applicable		Unclear risk		Atorvastatin 10 mg/d; intervention was analysed, and as no placebo group was included for comparison, blinding status is not applicable		0		0		Low risk		All lipid parameters were measured		High risk		AstraZeneca funded the study; data may support bias against atorvastatin		high risk		Per cent change from baseline at 12 weeks of serum TC, LDL‐C, HDL‐C and TG
55	SHEP-P 1989	CD001841.pub3	Low risk	1	Quote: “The pilot study of the Systolic Hypertension in the Elderly Program was a randomized, double‐blind, placebo‐controlled trial of drug therapy for isolated systolic hypertension." “Each randomization was carried out by telephone between the clinic staff and the coordinating center data manager, who checked that eligibility criteria were met before assigning the participant to chlorthalidone…		Unclear risk	1	Comment: method of allocation concealment was not described.		Low risk	1	Quote: "The pilot study of systolic hypertension in the Elderly Program (SHEP‐PS) was a randomized, double‐blind, placebo‐controlled trial, following participants for an average of 34 months." "Upon randomization into the study, participants entered the step‐up protocol and received 25 mg/day of chlorthalidone or placebo (supplied as identical capsules by USV Pharmaceutical Corp)." “Participants …		Low risk	1	Quote: "When the necessary documentation for a morbid event was assembled at the Coordinating Center, it was copied and mailed to the three members of the Morbidity and Mortality Committee (a neurologist and two internists). Working independently and without knowledge of the participant's treatment group assignment, each member made a diagnosis based on the criteria of Table 1. The diagnosis of '…		High risk	1	All cardiovascular events, such as stroke, left ventricular failure, transient ischaemic attack, myocardial infarction, sudden death, angina pectoris, coronary artery surgery, peripheral vascular disease were reported in the results section. "For any participant who had two or more events, one was designated the study event based on a hierarchal classification headed by death, followed by four ca…		Low risk	1	Quote: "Sponsorship: This study was supported by the National Heart, Lung and Blood Institute: The National Institute of Ageing; in part by the National Institute of Mental Health." Comment: conflict of interest declared and source of funding was provided. Since it was not industry sponsored, we assessed it as low risk of bias.		high risk	3	Mortality, CHD, stroke, CHF, systolic BP, diastolic BP Dropouts due to side effects reported at 12 months Quality of life or functional outcomes not reported	1
	SHEP‐P 1989	CD000028.pub3	Low risk		Quote: “the pilot study of the Systolic Hypertension in the Elderly Program was a randomized, double‐blind, placebo‐controlled trial of drug therapy for isolated systolic hypertension” (Perry et al Stroke 1989; 20: page 4).“Each randomization was carried out by telephone between the clinic staff and the coordinating center data manager, who checked that eligibility criteria were met before assign…		Unclear risk		Method of allocation concealment was not described		Low risk		Quote: "the pilot study of systolic hypertension in the Elderly Program (SHEP‐PS) was a randomized, double‐blind, placebo‐controlled trial, following participants for an average of 34 months"."Upon randomization into the study, participants entered the step‐up protocol and received 25 mg/day of chlorthalidone or placebo (supplied as identical capsules by USV Pharmaceutical Corp)".“Participants re…		Low risk		Quote: "when the necessary documentation for a morbid event was assembled at the Coordinating Center, it was copied and mailed to the three members of the Morbidity and Mortality Committee (a neurologist and two internists). Working independently and without knowledge of the participant's treatment group assignment, each member made a diagnosis based on the criteria of Table 1. The diagnosis of "…		High risk		All cardiovascular events such as stroke, left ventricular failure, transient ischaemic attack, myocardial infarction, sudden death, angina pectoris, coronary artery surgery, and peripheral vascular disease were reported in the results section."For any participant who had two or more events, one was designated the study event based on a hierarchal classification headed by death followed by four c…		Low risk		Industry sponsorship bias：Quote: "sponsorship: this study was supported by the National Heart, Lung and Blood Institute: The National Institute of Ageing; in part by the National Institute of Mental Health".Comment: conflict of interest was declared and source of funding was not provided; because the study is not industry sponsored, we assessed it as having low risk of bias		high risk		Mortality, CHD, stroke, CHF, systolic BP, diastolic BP Dropouts due to side effects reported at 12 months Quality of life or functional outcomes not reported
56	Shimabukuro 2011	CD012735.pub2	High risk	3	Judgement Comment: Controlled before‐and‐after design	3	High risk	3	Judgement Comment: Controlled before‐and‐after design	3	Low risk	2	Judgement Comment: Lipid parameter measurements unlikely to be influenced by lack of blinding	3	All outcomes：Low risk；WDAEs：High risk		Judgement Comment: Lipid parameters were measured in a remote laboratory.;No comparison possible		low risk；WDAEs：High risk		Judgement Comment: LDL‐cholesterol outcome was reported.;No WDAE outcome reported No WDAE outcome reported		Unclear risk	1	Judgement Comment: Source of funding was not reported.		high risk	5	Per cent change from baseline at 4 weeks of serum TC, LDL‐C, HDL‐C and TG	1
	Shimabukuro 2011	CD008226.pub3	Unclear risk		Atorvastatin 10 mg/d; intervention was analysed, and as no placebo group was included for comparison, assessment of random sequence generation is not applicable		Unclear risk		Atorvastatin 10 mg/d; intervention was analysed, and as no placebo group was included for comparison, assessment of allocation concealment is not applicable		Unclear risk		Atorvastatin 10 mg/d; intervention was analysed, and as no placebo group was included for comparison, blinding status is not applicable		0		0		Low risk		All lipid parameters were measured		Unclear risk		No source of funding was provided		unclear risk		Per cent change from baseline at 4 weeks of serum TC, LDL‐C, HDL‐C and TG
57	Silman 1983	CD004937.pub2	0		0		Unclear risk	1	Not stated		High risk	1	Not blinded to investigator,Not blinded to participant		Low risk	4	Use of random zero sphygmomanometer	3	Low risk	1	Both SBP and DBP were reported.		0		0		high risk	3	SBP,DBP	1
	Silman 1983 (H)	CD004022.pub5	Unclear risk		Insufficient information		Unclear risk		Insufficient information		High risk		Open study: Performance bias due to knowledge of the allocated interventions by participants and personnel during the study.		High risk		Open study: Detection bias due to knowledge of the allocated interventions by outcome assessors		Low risk		No distinct selective outcome reporting		0		0		high risk		SBP,DBP
58	SOLAR 2007	CD010254.pub2	High risk	3	the Rosuvastatin 10 mg/day treatment arm was analyzed and since there was no placebo group to compare it to assessment of adequate sequence generation is not applicable	1	High risk	3	the Rosuvastatin 10 mg/day treatment arm was analyzed and since there was no placebo group to compare it to assessment of allocation concealment is not applicable	1	High risk	3	the Rosuvastatin 10 mg/day treatment arm was analyzed and since there was no placebo group to compare it to, it is an unblinded trial	3	0		0		Low risk	1	all lipid parameters were included in the efficacy analysis		Unclear risk	3	source of funding not reported	3	high risk	3	per cent change from baseline at 6 weeks of serum TC, LDL‐C, HDL‐C, triglycerides and non‐HDL‐C	1
	SOLAR 2007	CD008226.pub3	Unclear risk		Atorvastatin 10 mg/d; intervention was analysed, and as no placebo group was included for comparison, assessment of random sequence generation is not applicable		Unclear risk		Atorvastatin 10 mg/d; intervention was analysed, and as no placebo group was included for comparison, assessment of allocation concealment is not applicable		Unclear risk		Atorvastatin 10 mg/d; intervention was analysed, and as no placebo group was included for comparison, blinding status is not applicable		0		0		Low risk		All lipid parameters were measured		High risk		AstraZeneca funded the study; data may support bias against atorvastatin		high risk		Per cent change from baseline at 6 weeks of serum TC, LDL‐C, HDL‐C and TG
59	STARSHIP 2006	CD010254.pub2	High risk	3	the Rosuvastatin 10 mg/day and the Rosuvastatin 20 mg/day treatment arms were analyzed and since there was no placebo group to compare them to assessment of adequate sequence generation is not applicable	1	High risk	3	the Rosuvastatin 10 mg/day and the Rosuvastatin 20 mg/day treatment arms were analyzed and since there was no placebo group to compare them to assessment of allocation concealment is not applicable	1	High risk	3	the Rosuvastatin 10 mg/day and the Rosuvastatin 20 mg/day treatment arms were analyzed and since there was no placebo group to compare them to it is an unblinded trial	3	0		0		Low risk	1	all lipid parameters were included in the efficacy analysis		High risk	1	AstaZeneca supported the study. Data may support bias for rosuvastatin		high risk	3	per cent change from baseline at 6 weeks of serum TC, LDL‐C, HDL‐C and triglycerides	1
	STARSHIP 2006	CD008226.pub3	Unclear risk		Atorvastatin 10 mg/d and atorvastatin 20 mg/d; interventions were analysed, and as no placebo group was included for comparison, assessment of random sequence generation is not applicable		Unclear risk		Atorvastatin 10 mg/d and atorvastatin 20 mg/d; interventions were analysed, and as no placebo group was included for comparison, assessment of allocation concealment is not applicable		Unclear risk		Atorvastatin 10 mg/d and atorvastatin 20 mg/d; interventions were analysed, and as no placebo group was included for comparison, blinding status is not applicable		0		0		Low risk		All lipid parameters were measured		High risk		AstraZeneca funded the study; data may support bias against atorvastatin.		high risk		Per cent change from baseline at 6 weeks of serum TC, LDL‐C, HDL‐C and TG
60	STELLAR 2003	CD010254.pub2	High risk	3	the Rosuvastatin 10 mg/day, the Rosuvastatin 20 mg/day, the Rosuvastatin 40 mg/day, treatment arms were analyzed and since there was no placebo group to compare them to assessment of adequate sequence generation is not applicable	1	High risk	3	the Rosuvastatin 10 mg/day, the Rosuvastatin 20 mg/day, the Rosuvastatin 40 mg/day, treatment arms were analyzed and since there was no placebo group to compare them to assessment of allocation concealment is not applicable	1	High risk	3	the Rosuvastatin 10 mg/day, the Rosuvastatin 20 mg/day, the Rosuvastatin 40 mg/day, treatment arms were analyzed and since there was no placebo group to compare them to it is an unblinded trial	3	0		0		Low risk	1	all lipid parameters were included in the efficacy analysis		High risk	1	AstraZeneca funded it. Data may support bias for rosuvastatin		high risk	3	per cent change from baseline at 6 weeks of plasma TC, LDL‐C, HDL‐C, non‐HDL‐C and triglycerides	1
	STELLAR 2003	CD008226.pub3	Unclear risk		Atorvastatin 10 mg/d, atorvastatin 20 mg/d, atorvastatin 40 mg/d and atorvastatin 80 mg/d; interventions were analysed, and as no placebo group was included for comparison, assessment of random sequence generation is not applicable		Unclear risk		Atorvastatin 10 mg/d, atorvastatin 20 mg/d, atorvastatin 40 mg/d and atorvastatin 80 mg/d; interventions were analysed, and as no placebo group was included for comparison, assessment of allocation concealment is not applicable		Unclear risk		Atorvastatin 10 mg/d, atorvastatin 20 mg/d, atorvastatin 40 mg/d and atorvastatin 80 mg/d; interventions were analysed, and as no placebo group was included for comparison, blinding status is not applicable		0		0		Low risk		All lipid parameters were measured		High risk		AstraZeneca funded the study; data may support bias against atorvastatin		high risk		Per cent change from baseline at 6 weeks of serum TC, LDL‐C, HDL‐C and TG
61	STOP 1991	CD011745.pub2	Low risk	2	Quote: "Patients were randomly allocated" Comment: probably done	2	Unclear risk	1	Unclear		Low risk	1	Quote: "double‐blind administration of active hypertension therapy or placebo" Comment: probably done		Low risk	1	Quote: "Endpoints were evaluated by an independent endpoint committee, unaware of treatment given or blood pressure" Comment: probably done		Low risk	1	Low risk for SCD		Low risk	4	Not industry funded	3	unclear risk	5	Total mortality Stroke, myocardial infarction, sudden death Systolic BP and diastolic BP	2
	STOP 1991	CD000028.pub3	Unclear risk		Method of randomisation and allocation was not described; no other information is provided		Unclear risk		Method of randomisation and allocation was not described; no other information is provided		Low risk		Described as double‐blind.“Placebo tablets were identical in shape, taste and colour to the active medication.Participants and providers were blinded		Low risk		“Endpoints were evaluated by an independent endpoint committee, unaware of the treatment given or blood pressure”.Outcome assessors were blinded		Low risk		All endpoints stated in the study were reported		High risk		Study was supported by Astra/Hassle, ICI Pharma, Merck Sharpe & Dohme (Sweden), Sandoz, and the Swedish County Councils.“Data auditing in accordance with the recommendations of the US Food and Drug Administration was carried out at randomly selected health centres by an independent reviewer. The survey found no deviations from the protocol of a kind that could affect the main purpose of the trial…		high risk		Total mortality: death from all causes Cardiovascular mortality ‐ fatal myocardial infarction; fatal stroke; sudden death; fatal congestive heart failure and fatal cardiovascular events not covered by above definitions (example, ruptured aortic aneurysm) CHD M&M ‐ fatal or non‐fatal myocardial infarction Cerebrovascular M&M ‐ fatal or non‐fatal stroke Dropouts due to side effects
62	Stumpe 1985	CD007451.pub2	Unclear risk	1	No information		Low risk	1	Double dummy design		Low risk	2	Placebo was used	2	High risk		Did not use automated machine		High risk	1	Did not report withdrawal due to adverse effects		0		0		high risk	3	Supine SBP, DBP, HR.	1
	Stumpe 1985	CD007450.pub2	Unclear risk		No information.		Low risk		All patients took 3 tablets once daily, the content of the tablets were determine by the assigned treatment.		Unclear risk		No information.		0		0		High risk		Dropout was not reported.		0		0		high risk		Supine SBP, DBP, HR.
63	Swift 2005	CD004937.pub2	0		0		Low risk	2	Adequate, use of Slow Sodium and placebo tablets	2	Low risk	1	Double blind		Low risk	1	Outcome assessor blind		Low risk	1	Both SBP and DBP were reported.		0		0		low risk	4	SBP,DBP,PRA,Aldo	1
	Swift 2005	CD004022.pub5	Unclear risk		Insufficient information		Unclear risk		Insufficient information		Low risk		Double blind study		Low risk		Double blind study		Low risk		No distinct selective outcome reporting		0		0		unclear risk		SBP, DBP, renin, aldo
64	TOHP I 1992	CD004937.pub2	0		0		Low risk	1	Adequate, central randomisation.		High risk	1	Not blinded to investigator,Not blinded to participant		Low risk	1	Use of Hawksley random‐zero sphygmomanometer.		Low risk	1	Both SBP and DBP were reported.		0		0		high risk	3	SBP,DBP	1
	TOHP I 1992	CD004022.pub5	Unclear risk		Insufficient information		Low risk		Randomization assignments were received from the coordinating center by telephone or sealed opaque envelopes were used to convey the treatment assignment.		High risk		Open study: Performance bias due to knowledge of the allocated interventions by participants and personnel during the study.		Low risk		Outcome detection blinded		Low risk		No distinct selective outcome reporting		0		0		high risk		SBP,DBP
65	TOHP II 1997	CD004937.pub2	0		0		Low risk	1	Adequate, central randomisation.		High risk	1	Not blinded to investigator,Not blinded to participant		Low risk	1	Use of Hawksley random‐zero sphygmomanometer.		Low risk	1	Both SBP and DBP were reported.		0		0		high risk	3	SBP,DBP	1
	TOHP II 1997	CD004022.pub5	Unclear risk		Insufficient information		Low risk		Randomization was performed by telephone contact with the TOHP coordinating center or by opening a sealed opaque envelope		High risk		Open study: Performance bias due to knowledge of the allocated interventions by participants and personnel during the study.		Low risk		Outcome detection blinded		Low risk		No distinct selective outcome reporting		0		0		high risk		SBP,DBP
66	Tsunoda 2011	CD010254.pub2	High risk	3	the Rosuvastatin 2.5 mg/day treatment arm was analyzed and since there was no placebo group to compare it to assessment of adequate sequence generation is not applicable	1	High risk	3	the Rosuvastatin 2.5 mg/day treatment arm was analyzed and since there was no placebo group to compare it to assessment of allocation concealment is not applicable	1	High risk	3	the Rosuvastatin 2.5 mg/day treatment arm was analyzed and since there was no placebo group to compare it to it is an unblinded trial	3	0		0		Low risk	1	all lipid parameters were included in the efficacy analysis		Unclear risk	1	source of funding was not reported		high risk	5	per cent change from baseline at 12 weeks of serum TC, LDL‐C, HDL‐C, triglycerides and non‐HDL‐C	1
	Tsunoda 2011	CD008226.pub3	Unclear risk		Atorvastatin 10 mg/d; intervention was analysed, and as no placebo group was included for comparison, assessment of random sequence generation is not applicable		Unclear risk		Atorvastatin 10 mg/d; intervention was analysed, and as no placebo group was included for comparison, assessment of allocation concealment is not applicable		Unclear risk		Atorvastatin 10 mg/d; intervention was analysed, and as no placebo group was included for comparison, blinding status is not applicable		0		0		Low risk		All lipid parameters were included in the efficacy analysis		Unclear risk		The source of funding was not reported		unclear risk		per cent change from baseline at 12 weeks of serum TC, LDL‐C, HDL‐C, triglycerides and non‐HDL‐C
67	van Herwaarden 1977	CD007452.pub2	Unclear risk	1	No information		High risk	3	Randomization might be compromised as placebo was alternated with active treatments	2	High risk	4	Placebo was used at the same frequency	1	0		0		High risk	4	WDAE not reported	3	0		0		high risk	3	Rest and adrenaline infused SBP, DBP, heart rate	1
	Van Herwaarden 1977	CD007451.pub2	Unclear risk		No information		Unclear risk		No information		Low risk		Placebo was used		High risk		Did not use automated machine		Low risk		All outcomes reported		0		0		high risk		Rest and adrenaline infused SBP, DBP, heart rate
68	Wang 2012	CD010254.pub2	High risk	3	the Rosuvastatin 5 mg/day and the Rosuvastatin 10 mg/day treatment arms were analyzed and since there was no placebo group to compare them to assessment of adequate sequence generation is not applicable	1	High risk	3	the Rosuvastatin 5 mg/day and the Rosuvastatin 10 mg/day treatment arms were analyzed and since there was no placebo group to compare them to assessment of allocation concealment is not applicable	1	High risk	3	the Rosuvastatin 5 mg/day and the Rosuvastatin 10 mg/day treatment arms were analyzed and since there was no placebo group to compare them to it is an unblinded trial	3	0		0		Low risk	1	all lipid parameters were included in the efficacy analysis		Unclear risk	1	source of funding not reported		high risk	5	per cent change from baseline at 4 and 12 weeks of serum TC, LDL‐C, HDL‐C, triglycerides and non‐HDL‐C	1
	Wang 2012	CD008226.pub3	Unclear risk		Atorvastatin 10 mg/d; intervention was analysed, and as no placebo group was included for comparison, assessment of random sequence generation is not applicable		Unclear risk		Atorvastatin 10 mg/d; intervention was analysed, and as no placebo group was included for comparison, assessment of allocation concealment is not applicable		Unclear risk		Atorvastatin 10 mg/d; intervention was analysed, and as no placebo group was included for comparison, blinding status is not applicable		0		0		Low risk		All lipid parameters were included in the efficacy analysis		Unclear risk		The source of funding was not reported		unclear risk		per cent change from baseline at 4 and 12 weeks of serum TC, LDL‐C, HDL‐C, triglycerides and non‐HDL‐C
69	Watt 1983	CD004937.pub2	0		0		Low risk	2	Adequate, use of Slow Sodium and placebo tablets.	2	Low risk	1	Double blind		Low risk	1	Outcome assessor blind		Low risk	1	Both SBP and DBP were reported.		0		0		low risk	4	SBP,DBP	1
	Watt 1983 (H)	CD004022.pub5	Unclear risk		Insufficient information		Unclear risk		Insufficient information		Low risk		Double blind study		Low risk		Double blind study		Low risk		Lost to follow up 2/20		0		0		unclear risk		SBP,DBP
70	Watt 1985	CD004022.pub5	Unclear risk		Insufficient information		Low risk	1	The statistician randomised and labelled the containers of the tablets without calling on the research team		Low risk	1	Double blind study		Low risk	1	Double blind study		Low risk	1	No distinct selective outcome reporting		0		0		unclear risk	2	SBP,DBP	1
	Watt 1985 (HH)/ (LL)	CD004937.pub2	0		0		Low risk		Adequate, use of Slow Sodium and placebo tablets.		Low risk		Double blind		Low risk		Outcome assessor blind		Low risk		Both SBP and DBP were reported.		0		0		unclear risk		SBP,DBP
71	Yanagi 2011	CD012735.pub2	High risk	1	Judgement Comment: Controlled before‐and‐after design		High risk	1	Judgement Comment: Controlled before‐and‐after design		Low risk	3	Judgement Comment: Lipid parameter measurements unlikely to be influenced by lack of blinding	3	All outcomes：Low risk；WDAEs：High risk		Judgement Comment: Lipid parameters were measured in a remote laboratory.;No comparison possible		low risk；WDAEs：High risk		Judgement Comment: LDL‐cholesterol outcome was reported.;No WDAE outcome reported		Unclear risk	2	Judgement Comment: Source of funding was not reported.	3	high risk	3	LDL cholesterol Outcome type: Continuous HDL cholesterol Outcome type: Continuous Triglycerides Outcome type: Continuous	2
	Yanagi 2011	CD010254.pub2	High risk		the Rosuvastatin 2.5 mg/day treatment arm was analyzed and since there was no placebo group to compare it to assessment of adequate sequence generation is not applicable		High risk		the Rosuvastatin 2.5 mg/day treatment arm was analyzed and since there was no placebo group to compare it to assessment of allocation concealment is not applicable		High risk		the Rosuvastatin 2.5 mg/day treatment arm was analyzed and since there was no placebo group to compare it to it is an unblinded trial		0		0		High risk		total cholesterol and non‐HDL‐C were not included in the efficacy analysis		Low risk		authors declare they have no conflict of interest		high risk		per cent change from baseline at 12 weeks of serum LDL‐C, HDL‐C and triglycerides
72	Carter 1970	CD008276.pub2	Low risk	2	Quote: "Placed at random into treated (50) or control (49) groups. The two groups matched reasonably closely with regard to numbers, age, sex, and severity of hypertension." Comment: method of randomization not described. Probably randomization achieved as groups matched at baseline.	1	Low risk	2	Method for allocation concealment not mentioned. Probably achieved as groups matched well at baseline.	2	High risk	1	Did not state blinding of participants or personnel. Treating physicians aware of treatment being prescribed.		High risk	1	No mention blinding of outcome assessor.		Low risk	2	Protocol not available to confirm reporting bias. Mortality rate and recurrence rate of strokes mentioned as study objectives were reported in results section. Quote: "Figures for minor strokes or transient cerebral ischaemic attacks are not available."	1	Low risk	2	"Part of the expenses of this research project was covered by a grant from the clinical research subcommittee of the North West Metropolitan Regional Hospital Board."	1	high risk	3	Stroke, mortality, CHD, CHF Dropouts due to side effects: not reported Quality of life or functional status outcomes: not reported	1
	Carter 1970	CD001841.pub3	Low risk		Quote: "Placed at random into treated (50) or control (49) groups. The two groups matched reasonably closely with regard to numbers, age, sex, and severity of hypertension." Comment: Method of randomization was not described. Probably randomization achieved as groups matched at baseline.		Low risk		Method for allocation concealment was not mentioned. Probably OK as groups were matched well at baseline.		High risk		Study does not state blinding of participants or personnel. The treating physicians were aware of the treatment being prescribed.		High risk		Study does not mention blinding of the outcome assessor.		Low risk		Protocol was not available to confirm reporting bias. Mortality rate and recurrence rate of strokes mentioned as study objectives were reported in the results section. "Figures for minor strokes or transient cerebral ischaemic attacks are not available"		Low risk		"Part of the expenses of this research project was covered by a grant from the clinical research subcommittee of the North West Metropolitan Regional Hospital Board."		high risk		Stroke, mortality, CHD, CHF Dropouts due to side effects: not reported Quality of life or functional status outcomes: not reported
	Carter 1970	CD000028.pub3	Unclear risk		Quote: "placed at random into treated (50) or control (49) groups. The two groups matched reasonably closely with regard to numbers, age, sex, and severity of hypertension".Comment: method of randomisation was not described		Unclear risk		Method for allocation concealment was not mentioned		High risk		Study does not state blinding of participants or personnel. Treating physicians were aware of the treatment prescribed		High risk		Study does not mention blinding of the outcome assessor		Unclear risk		Protocol is not available to confirm reporting bias. Mortality rate and recurrence rate of strokes mentioned, as study objectives were reported in the results section."Figures for minor strokes or transient cerebral ischaemic attacks are not available"		Unclear risk		Industry sponsorship bias："Part of the expenses of this research project was covered by a grant from the clinical research subcommittee of the North West Metropolitan Regional Hospital Board"		high risk		Stroke, mortality, CHD, CHF Dropouts due to side effects: not reported Quality of life or functional status outcomes: not reported
73	Coope 1986	CD011745.pub2	Low risk	2	Quote: "the patient was randomised into the treatment or control group" Quote: "These had been prepared from random number tables"	3	Unclear risk	2	Not described	3	Low risk	5	Quote: "a double‐blind protocol" SCD not likely affected	3	Low risk	1	SCD not likely affected		Low risk	5	Quote: "All deaths and major recordable events were entered with full details on special forms"	3	Low risk	2	Not industry funded	3	unclear risk	5	Total mortality CHD mortality: fatal MI, sudden death CHD morbidity: non‐fatal MI Cerebrovascular mortality: fatal stroke Cerebrovascular morbidity: non‐fatal stroke Cardiovascular mortality: fatal stroke, MI, sudden death, ventricular failure, ruptured aneurysm, hypertensive nephropathy Cardiovascular morbidity: non‐fatal stroke, MI, non‐fatal ventricular failure	1
	Coope 1986	CD002003.pub5	Low risk		Used random number table		Low risk		Used opaque sequentially numbered envelopes supplied by the trial administrative centre		Unclear risk		Not stated		Low risk		Blind outcome assessment		Unclear risk		No access to protocol		Unclear risk		Other antihypertensive drugs added to randomly allocated treatment to control BP. The observed effects may equally have resulted from the different additional drugs.		unclear risk		Total mortality CHD mortality: fatal MI, sudden death CHD morbidity: non‐fatal MI Cerebrovascular mortality: fatal stroke Cerebrovascular morbidity: non‐fatal stroke Cardiovascular mortality: fatal stroke, MI, sudden death, ventricular failure, ruptured aneurysm, hypertensive nephropathy Cardiovascular morbidity: non‐fatal stroke, MI, non‐fatal ventricular failure
	Coope 1986	CD000028.pub3	Unclear risk		“Patients were randomised to treatment or control group on a 50:50 basis without stratification”.Comment: method of randomisation was not described		Low risk		"Randomisation was achieved by opening an opaque envelope supplied in sequence from the trial administrative centre that gave instructions for allocation to the treatment or control group”		High risk		Patients and providers were not blinded		Low risk		“Medical records of all patients in the treatment and control groups were reviewed by the trial nurses continuously throughout the trial, and every six months they were examined by 2 investigators from the trial administrative centre”.“All deaths and major recordable events were reviewed by pilot committee who adjudicated on the status of these events while being unaware of the treatment the pati…		High risk		"Once the patients reached the age of 80 and had been in the study for 5 years they were excluded from further analyses"."Patients who left the practices were excluded at that time"."For this paper, however, no events that occurred to the patient after leaving the practices were included in the analysis"."A fatal event cancelled out non‐fatal events of the same kind"."In the case of stroke, the m…		Unclear risk		No information provided; therefore unable to judge		high risk		Total mortality CHD mortality: fatal MI, sudden death CHD morbidity: non‐fatal MI Cerebrovascular mortality: fatal stroke Cerebrovascular morbidity: non‐fatal stroke Cardiovascular mortality: fatal stroke, MI, sudden death, ventricular failure, ruptured aneurysm, hypertensive nephropathy Cardiovascular morbidity: non‐fatal stroke, MI, non‐fatal ventricular failure
74	MRC-O 1992	CD001841.pub3	Low risk	2	Quote: "All trial entrants were randomly allocated in equal proportions to one of the four treatment categories... Randomization was stratified by gender and site; at each site, subjects were assigned to therapy based on computer generated lists." Comment: baseline characteristics were similar.	3	Low risk	2	Comment: method of allocation concealment was not described. Baseline characteristics were similar.	2	High risk	3	Quote: "This trial was single‐blind; patients did not know which treatment group they were in; but the doctors and nurses..." Comment: patients were blinded; providers were not blinded.	1	Low risk	1	Quote: "The records of all patients were "flagged" at Southport NHS center register to ensure notification of death. The diagnostic evidence for each terminating event was assessed by the arbitrator, blind to the treatment regimen. World Health Organization criteria for classification of strokes and coronary events were used. All available documentation was reviewed, including copies of general p…		High risk	4	"A patient's participation in a trial ended with a stroke, whether nonfatal or fatal; coronary events; other cardiovascular events, and death from any cause." "If a patient had a nonfatal event followed by a fatal event in the same category, only the fatal event was included in the analyses. If a patient had two events in different categories, for example, a nonfatal stroke, then a coronary event…	3	Low risk	2	Quote: "The trial was supervised by an MRC working party and coordinated by the MRC Epidemiology and Medical Care Unit at Northwick Park Hospital, Harrow." Comment: conflict of interest was not reported. The source of funding for carrying out the trial was not mentioned, nor was the relation of investigators or any member of the MRC working party to the manufacturers/suppliers of medications for …	3	high risk	3	Total mortality，Total stroke， Total coronary heart disease，Total cardiovascular events，Total hospitalizations，Withdrawal due to adverse effects，Systolic blood pressure，Diastolic blood pressure	1
	MRCOA 1992	CD002003.pub5	Unclear risk		Not described		Unclear risk		Method not adequately described		Unclear risk		Participants blinded, but providers not blinded		Low risk		Blind outcome assessment		Low risk		All outcomes reported as stated in protocol.		Unclear risk		Other antihypertensive drugs added to randomly allocated treatment to control BP. The observed effects may equally have resulted from the different additional drugs.		high risk		Total mortality，Total stroke， Total coronary heart disease，Total cardiovascular events，Total hospitalizations，Withdrawal due to adverse effects，Systolic blood pressure，Diastolic blood pressure
	MRC‐O 1992	CD000028.pub3	Low risk		Quote: "all trial entrants were randomly allocated in equal proportions to one of the four treatment categories....".Randomisation was stratified by gender and site; at each site, participants were assigned to therapy based on computer‐generated lists.Comment: baseline characteristics were similar		Unclear risk		Method of allocation concealment was not described		High risk		Quote: "this trial was single‐blind; patients did not know in which treatment group they were in; but the doctors and nurses" (page 406).Comment: patients were blinded; providers were not blinded		Low risk		Quote: "the records of all patients were "flagged" at Southport NHS center register to ensure notification of death. The diagnostic evidence for each terminating event was assessed by the arbitrator, blind to the treatment regimen. World Health Organization criteria for classification of strokes and coronary events were used. All available documentation was reviewed, including copies of general p…		High risk		"A patient's participation in a trial ended with a stroke, whether non‐fatal or fatal; coronary events; other cardiovascular events, and death from any cause"."If a patient had a non‐fatal event followed by a fatal event in the same category, only the fatal event was included in the analyses. If a patient had two events in different categories, for example, a non‐fatal stroke then a coronary even…		Low risk		Quote: "the trial was supervised by an MRC working party and coordinated by the MRC Epidemiology and Medical Care Unit at Northwick Park Hospital, Harrow".The source of funding for carrying out the trial was not mentioned, nor was the relation of investigators or any member of the MRC working party to the manufacturers/suppliers of medications for the trial		high risk		Total mortality，Total stroke， Total coronary heart disease，Total cardiovascular events，Total hospitalizations，Withdrawal due to adverse effects，Systolic blood pressure，Diastolic blood pressure
75	Tateishi 2011	CD012735.pub2	High risk	3	Judgement Comment: Controlled before‐and‐after design	3	High risk	3	Judgement Comment: Controlled before‐and‐after design	1	Low risk	5	Judgement Comment: Lipid parameter measurements unlikely to be influenced by lack of blinding	3	All outcomes：Low risk；WDAEs：High risk		Judgement Comment: Lipid parameters were measured in a remote laboratory.;No comparison possible		High risk		Judgement Comment: LDL‐cholesterol outcome was reported.;No WDAE outcome reported		Unclear risk	1	Judgement Comment: Source of funding was not reported.		high risk	3	per cent change from baseline at 8 weeks of serum LDL‐C, HDL‐C and triglycerides	1
	Tateishi 2011	CD010254.pub2	High risk		the Rosuvastatin 2.5 mg/day treatment arm was analyzed and since there was no placebo group to compare it to assessment of adequate sequence generation is not applicable		High risk		the Rosuvastatin 2.5 mg/day treatment arm was analyzed and since there was no placebo group to compare it to assessment of allocation concealment is not applicable		High risk		the Rosuvastatin 2.5 mg/day treatment arm was analyzed and since there was no placebo group to compare it to it is an unblinded trial		0		0		High risk	1	total cholesterol and non‐HDL‐C were not included in the efficacy analysis		Unclear risk		source of funding was not reported		high risk		per cent change from baseline at 8 weeks of serum LDL‐C, HDL‐C and triglycerides
	Tateishi 2011	CD008226.pub3	Unclear risk		Atorvastatin 10 mg/d; intervention was analysed, and as no placebo group was included for comparison, assessment of random sequence generation is not applicable		Unclear risk		Atorvastatin 10 mg/d; intervention was analysed, and as no placebo group was included for comparison, assessment of allocation concealment is not applicable		Unclear risk		Atorvastatin 10 mg/d; intervention was analysed, and as no placebo group was included for comparison, blinding status is not applicable		0		0		High risk		Total cholesterol was not included in the efficacy analysis		Unclear risk		The source of funding was not reported		high risk		per cent change from baseline at 8 weeks of serum LDL‐C, HDL‐C and triglycerides
76	VA‐II 1970	CD011745.pub2	Low risk	2	Quote: "randomization of patients" Comment: probably done	1	Low risk	2	Adequate	2	Low risk	1	Quote: "double‐blinded to either active drugs or placebos" Comment: probably done		Low risk	1	Quote: "the records of the patients reported as having assessable morbid events were reviewed by two consulting physicians who had not participated in the trial" Comment: probably done		Low risk	2	Low risk for SCD	3	Low risk	5	Not industry funded	3	low risk	7	All‐cause mortality, CHD, stroke, CHF, SBP and DBP.	1
	VA‐II 1970	CD008276.pub2	Low risk		Quote: "Three hundred and eighty male hypertensive patients with diastolic blood pressures averaging 90 to 114 mm Hg were randomly assigned to either active antihypertensive agents or placebos." Comment: although method used for random sequence generation not stated it was probably done. Tables 1 and 2 indicated that the two groups were comparable according to the indicated variables.		Low risk		Quote: "Accepted patients were then randomly assigned double‐blind to either active drugs or placebos." Comment: method used for allocation concealment not reported; however, baseline characteristics well matched.		Low risk		Quotes: "Accepted patients were then randomly assigned double‐blind to either active drugs or placebos." "Active drugs consisted of two types of tablets, one being a combination tablet containing 50 mg hydrochlorothiazide and 0.1 mg reserpine which was given twice daily. The other was 25 mg of hydralazine hydrochloride given three times daily. The latter medication was raised to 50 mg three times…		Low risk		Quotes: "The records of the patients reported as having assessable morbid events were reviewed by two consulting physicians who had not participated in the trial." "All available data pertaining to each organic complication, except the type of protocol treatment and the level of blood pressure, were presented to the reviewers and their decisions regarding the occurrence and classification of an e…		Unclear risk		Comment: protocol not available. Mortality (various causes of death) and morbidity (various terminating morbid events other than death) data reported.		Unclear risk		Conflicts of interest not reported.		unclear risk		All‐cause mortality, CHD, stroke, CHF, SBP and DBP.
	VA‐II 1970	CD000028.pub3	Unclear risk		Quote: "three hundred and eighty male hypertensive patients with diastolic blood pressures averaging 90 to 114 mm Hg were randomly assigned to either active antihypertensive agents or placebos".Comment: method used for random sequence generation not stated		Unclear risk		Quote: "accepted patients were then randomly assigned double‐blind to either active drugs or placebos" (page 1144).Comment: method used for allocation concealment not reported		Low risk		Quote: "accepted patients were then randomly assigned double‐blind to either active drugs or placebos"."Active drugs consisted of two types of tablets, one being a combination tablet containing 50 mg hydrochlorothiazide and 0.1 mg reserpine which was given twice daily. The other was 25 mg of hydralazine hydrochloride given three times daily. The latter medication was raised to 50 mg three times d…		Low risk		Quote: "the records of the patients reported as having assessable morbid events were reviewed by two consulting physicians who had not participated in the trial"."All available data pertaining to each organic complication, except the type of protocol treatment and the level of blood pressure, were presented to the reviewers and their decisions regarding the occurrence and classification of an eve…		Unclear risk		Comment: protocol is not available.Mortality (various causes of death) and morbidity (various terminating morbid events other than death) data were reported		High risk		COI has not been reported."The special medications used in this investigation were prepared by William E. Wagner, MD, of Ciba Pharmaceutical Co., Summit, NJ		high risk		All‐cause mortality, CHD, stroke, CHF, SBP and DBP.
77	HOT 1998	CD010315.pub4	Low risk	2	Quote: "The randomization was computer‐generated based on communications by fax between investigators and the Study Coordinating Centre" (pp. 1755–62). Comment: the randomization procedure was a version of the Pocock‐Simon randomization (Pocock SJ, 1975) Protocol, section 7.3.	3	Low risk	2	Quote: "The randomization was computer‐generated based on communications by fax between investigators and the Study Coordinating Centre" (pp. 1755–62; and protocol, section 7.3).	3	High risk	5	The study design was not compatible with blinding of participants and personnel.	3	Low risk	1	Quote: "An Independent Clinical Event Committee evaluated all events (masked)" (pp. 1755–62; and protocol, section 7.2).		Low risk	5	The database showed all required results (study protocol, sections 3.1 and 3.2).	3	Unclear risk	3	Subgroup of participants with basal CVD not predefined.	3	high risk	5	The outcomes measured were: total and cardiovascular mortality, all (fatal and non‐fatal) myocardial infarctions including silent infarctions, all (fatal and non‐fatal) strokes, and major cardiovascular events (all myocardial infarctions plus all strokes plus other cardiovascular deaths).
	HOT 1998	CD008277.pub2	Unclear risk		Subgroup analysis		Unclear risk		Subgroup analysis		Unclear risk		Blinding of participant and investigator not possible		0		0		High risk		Data on participants with diabetes represent a subgroup analysis of the entire HOT trial. The baseline characteristics in the subgroup of participants with diabetes are unknown, and therefore an unbalance at baseline cannot be ruled out.		High risk		Industry funded		high risk		The outcomes measured were: total and cardiovascular mortality, all (fatal and non‐fatal) myocardial infarctions including silent infarctions, all (fatal and non‐fatal) strokes, and major cardiovascular events (all myocardial infarctions plus all strokes plus other cardiovascular deaths).
	HOT 1998	CD004349.pub3	Low risk		Computer‐generated		Unclear risk		Method not reported		High risk		Blinding of participants and investigators not possible		Low risk		An Independent Clinical Event Committee, masked to the group allocation, evaluated all clinical events.		High risk		Not all outcomes reported		High risk		Industry funded		high risk		The outcomes measured were: total and cardiovascular mortality, all (fatal and non‐fatal) myocardial infarctions including silent infarctions, all (fatal and non‐fatal) strokes, and major cardiovascular events (all myocardial infarctions plus all strokes plus other cardiovascular deaths).
	HOT 1998	CD003186.pub3	Low risk		Comment: Probably done		Low risk		Comment: Probably done		Low risk		Comment: Probably done		Low risk		A clinical event committee evaluated events masked to treatment allocation: review authors do not believe this will introduce bias.		Unclear risk		Comment: Reported all predetermined endpoints		0		0		unclear risk		The outcomes measured were: total and cardiovascular mortality, all (fatal and non‐fatal) myocardial infarctions including silent infarctions, all (fatal and non‐fatal) strokes, and major cardiovascular events (all myocardial infarctions plus all strokes plus other cardiovascular deaths).	1
78	HSCGS 1974	CD011745.pub2	Unclear risk	2	Not described	3	Low risk	2	Quote: "The biostatistical section was responsible for assignment of patients to drug or placebo regimens, distribution of medication by mail to the individual clinics, data preparation, coding, and analysis"	1	Low risk	1	Not described but low risk for SCD		Low risk	1	Not described but low risk for SCD		Low risk	1	Sudden cardiac death reported		Low risk	1	Not industry funded		unclear risk	2	Total mortality Stroke, sudden death, myocardial infarction, congestive heart failure, pulmonary embolism Systolic BP and diastolic BP	2
	HSCSG 1974	CD008276.pub2	Low risk		Quotes: "A prospective double blind cooperative study was undertaken to determine the influence of treatment on the prognosis in stroke survivors with mild to moderate hypertension. If no intolerable side effects occurred, the patient was placed on a regimen of two tablets daily of randomized medication." "To ensure that drug and placebo were balanced among groups with characteristics of possible…		Low risk		Quotes: "The bio‐statistical section was responsible for assignment of patients to drug or placebo regimens, distribution of medication by mail to the individual clinics, data preparation, coding, and analysis." "For use in an emergency, a sealed envelope held by a disinterested person at the local clinic identified the type of medication the patient was receiving" (page 410). Comment: method of …		Low risk		Quotes: "A prospective double blind cooperative study." "Neither the doctor nor the patient was aware of whether placebo or drug had been supplied. For use in an emergency, a sealed envelope held by a disinterested person at the local clinic identified the type of medication the patient was receiving." Comment: participants and treating physicians blinded.		Low risk		Quotes: "the report of the stroke event and the neurological findings were submitted to Central Registry for confirmation. A stroke endpoint was defined by the same criteria for entry into the study. It also was confirmed by a majority of a committee consisting of two members outside of the study and the Central Registry neurologist." "Similarly, any medical event justifying removal of the patien…		Low risk		Comment: protocol not available. Cerebrovascular and cardiovascular outcomes, BP measurements, drug intolerance and laboratory measurements were reported.		Low risk		Investigation supported by grants from the National Institute of Neurological Diseases and Stroke.		unclear risk		All‐cause mortality, stroke, CHD, CHF, SBP and DBP.
	HSCSG 1974	CD001841.pub3	Low risk		Quote: "A prospective double‐blind co‐operative study was undertaken to determine the influence of treatment on the prognosis in stroke survivors with mild to moderate hypertension." If no intolerable side effects occurred, the patient was placed on a regimen of two tablets daily of randomized medication.” "To ensure that drug and placebo were balanced among groups with characteristics of possibl…		Low risk		Quote: "The biostatistical section was responsible for assignment of patients to drug or placebo regimens, distribution of medication by mail to the individual clinics, data preparation, coding, and analysis." “For use in an emergency, a sealed envelope held by a disinterested person at the local clinic identified the type of medication the patient was receiving." Comment: method of allocation co…		Low risk		Quote: "A prospective double‐blind cooperative study." "Neither the doctor nor the patient was aware of whether placebo or drug had been supplied. For use in an emergency, a sealed envelope held by a disinterested person at the local clinic identified the type of medication the patient was receiving." Comment: participants and treating physicians were blinded		Low risk		Quote: "the report of the stroke event and the neurological findings were submitted to Central Registry for confirmation. A stroke endpoint was defined by the same criteria for entry into the study. It also was confirmed by a majority of a committee consisting of two members outside of the study and the Central Registry neurologist." "Similarly, any medical event justifying removal of the patient…		Low risk		Comment: protocol was not available. Cerebrovascular and cardiovascular outcomes, blood pressure measurements, drug intolerance, laboratory measurements were reported.		Low risk		This investigation was supported by grants from the National Institute of Neurological Diseases and Stroke.		unclear risk		Mortality, stroke, CHD, CHF, systolic BP, and diastolic BP
	HSCSG 1974	CD000028.pub3	Unclear risk		Quote: "a prospective double blind cooperative study was undertaken to determine the influence of treatment on the prognosis in stroke survivors with mild to moderate hypertension. If no intolerable side effects occurred, the patient was placed on a regimen of two tablets daily of randomized medication”."To ensure that drug and placebo were balanced among groups with characteristics of possible p…		Unclear risk		Quote: "the biostatistical section was responsible for assignment of patients to drug or placebo regimens, distribution of medication by mail to the individual clinics, data preparation, coding, and analysis".“For use in an emergency, a sealed envelope held by a disinterested person at the local clinic identified the type of medication the patient was receiving".Comment: the method for allocation…		Low risk		Quote: "a prospective double blind cooperative study"."Neither the doctor nor the patient was aware of whether placebo or drug had been supplied. For use in an emergency, a sealed envelope held by a disinterested person at the local clinic identified the type of medication the patient was receiving".Comment: participants and treating physicians were blinded		Low risk		Quote: "the report of the stroke event and the neurological findings were submitted to Central Registry for confirmation. A stroke endpoint was defined by the same criteria for entry into the study. It also was confirmed by a majority of a committee consisting of two members outside of the study and the Central Registry neurologist"."Similarly, any medical event justifying removal of the patient …		Low risk		Comment: protocol is not available. Cerebrovascular and cardiovascular outcomes, blood pressure measurements, drug intolerance, and laboratory measurements were reported		Low risk		This investigation was supported by grants from the National Institute of Neurological Diseases and Stroke		unclear risk		Cerebrovascular morbidity and mortality (M&M) ‐ fatal and non‐fatal stroke Dropouts due to side effects: for entire study group (i.e. these data were not reported for the > 60 age subgroup) Quality of life or functional status outcomes: not reported

## Sheet: Data for incomplete outcomedata
Name of RCT	The assessment result of incomplete outcome	The distributions of agreement and disagreement of incomplete outcome	Support text for incomplete outcome	Results of support text analysis for incomplete outcome	Outcomes of RCT in different Cochrane reviews	Agreement or disagreement distribution of outcomes
ACCORD 2010	Unclear risk	2	The vital status for 5% of randomised participants was unknown at the end of the trial. Their distribution is not reported	2	The primary outcome was the first occurrence of a major cardiovascular event, which was defined as the composite of nonfatal myocardial infarction, nonfatal stroke, or cardiovascular death. Prespecified secondary outcomes included the combination of the primary outcome plus revascularisation or hospitalisation for congestive heart failure, the combination of a fatal coronary event, nonfatal myoca…	1
ACCORD BP 2010	Low risk		0		The primary outcome was the first occurrence of a major cardiovascular event, which was defined as the composite of nonfatal myocardial infarction, nonfatal stroke, or cardiovascular death. Prespecified secondary outcomes included the combination of the primary outcome plus revascularization or hospitalization for congestive heart failure, the combination of a fatal coronary event, nonfatal myoca…
ASTRO‐2 2009	Low risk	1	8/450 (1.8%) participants were not included in the efficacy analysis		percent change from baseline at 8 weeks of plasma LDL‐C, HDL‐C and triglycerides	1
ASTRO‐2 2009	Low risk		3/435 (0.7%) participants were not included in the efficacy analysis		percent change from baseline at 8 weeks of plasma LDL‐C, HDL‐C and triglycerides
ATOROS 2006	Low risk	1	all participants were included in the analysis		per cent change from baseline at 6 weeks of serum TC, LDL‐C, HDL‐C and triglycerides	1
ATOROS 2006	Low risk		Data on all participants were reported		Percent change from baseline at 6 weeks of serum TC, LDL‐C, HDL‐C and TG
Benetos 1992	Low risk	1	All participants who were randomised completed the study.		SBP,DBP,Aldo,Renin,NA,A	1
Benetos 1992 (H)	Low risk		Lost to follow up 2/22		SBP,DBP,Aldo,Renin,NA,A
Bevilacqua 2004	Low risk	1	All participants were included in the efficacy analysis		per cent change from baseline at 12 weeks of serum LDL‐C, HDL‐C, and triglycerides	1
Bevilacqua 2004	Low risk		Data on all participants were reported		Per cent change from baseline at 3 months of serum LDL‐C, HDL‐C and TG
Branchi 1999	Low risk	1	4% participants were not included in the efficacy analysis		per cent change from baseline at 2 months of serum TC, LDL‐C, and triglycerides	1
Branchi 1999	Low risk		1/50 was not included in the efficacy analysis because of loss to follow‐up 2% of participants were not included in the efficacy analysis		per cent change from baseline at 2 months of serum TC, LDL‐C, and triglycerides
Brown 1998	Low risk	1	5% participants were not included in the efficacy analysis		per cent change from baseline at 12 weeks of serum TC, LDL‐C, HDL‐C, and triglycerides	1
Brown 1998	Low risk		12 weeks: 2/80 were not included in the efficacy analysis because of lack of post‐randomisation lipid measurement, or participants were off study medication 2.5% of participants were excluded from the efficacy analysis		Per cent change from baseline at 12 weeks of serum TC, LDL‐C, HDL‐C and TG
Bruni 2003	Low risk	1	Data on all participants were reported		Per cent change from baseline at 3 to 6 weeks of serum TC, LDL‐C, HDL‐C and TG	1
Bruni 2003	Low risk		all participants were included in the efficacy analysis		per cent change from baseline at 3‐6 weeks of serum TC, LDL‐C, HDL‐C, and triglycerides
Cobiac 1992	Low risk	1	Intention to treat analysis was undertaken		SBP,DBP	1
Cobiac 1992	Low risk		Lost to follow up 1/107		SBP, DBP
ECLIPSE 2008	Low risk	1	24/522 participants were not included in the efficacy analysis 4.6% participants were not included in the efficacy analysis		per cent change from baseline at 6weeks of serum TC, LDL‐C, HDL‐C, triglycerides and non‐HDL‐C	1
ECLIPSE 2008	Low risk		4/514 were not included in the efficacy analysis because no post‐treatment lipid value was provided 0.7% of participants were excluded from the efficacy analysis		per cent change from baseline at 6weeks of serum TC, LDL‐C, HDL‐C, triglycerides and non‐HDL‐C
Erwteman 1984	Low risk	1	Properly addressed, reasons for withdrawal were reported.		SBP,DBP	1
Erwteman 1984 (H)	Low risk		Lost to follow up 13/107. " No apparent relation between treatment and discontinuing the trial"		SBP,DBP
Fotherby 1993	Low risk	1	Properly addressed, reason for exclusion was reported.		SBP, DBP, PRA, Aldo	1
Fotherby 1993 (H)	Low risk		Lost to follow‐up 1/18		SBP, DBP, PRA, Aldo
Gates 2004	Low risk	1	All participants who were randomised completed the study.		SBP DBP Chol, HDL, LDL, Trig, Renin, NE, E	1
Gates 2004(H)	Low risk		Lost to follow up 0		SBP DBP Chol, HDL, LDL, Trig, Renin, NE, E
Grobbee 1987	Low risk	1	Properly addressed, reasons for withdrawal were reported.		SBP,DBP,Noradrenaline,Chol	1
Grobbee 1987	Low risk		Lost to follow up 2/42		SBP,DBP,Noradrenaline,Chol
Han 2008	Low risk	1	all participants were included in the efficacy analysis		per cent change from baseline at 4 weeks of serum TC, LDL‐C, HDL‐C, triglycerides and non‐HDL‐C	1
Han 2008	Low risk		1/34 participants was not included in the efficacy analysis 3% of participants were excluded from the efficacy analysis		per cent change from baseline at 4 weeks of serum TC, LDL‐C, HDL‐C, triglycerides and non‐HDL‐C
He 2009	Low risk	1	Properly addressed		SBP,DBP,PRA,Aldo	1
He 2009(H)	Low risk		Lost to follow up 18/187		SBP,DBP,PRA,Aldo
Her 2010	Low risk	1	2/27 participants in the rosuvastatin group were not included in the efficacy analysis due to protocol violation 7.4% participants were not included in the efficacy analysis		per cent change from baseline at 8 weeks of serum TC, LDL‐C, HDL‐C, triglycerides and non‐HDL‐C	1
Her 2010	Low risk		Data on all participants were reported		per cent change from baseline at 8 weeks of serum TC, LDL‐C, HDL‐C, triglycerides and non‐HDL‐C
Huang 2012	Total cholesterol：Unclear risk；LDL cholesterol：Unclear risk；HDL cholesterol：Unclear risk；Triglycerides：Unclear risk	1	[(40 ‐ 36)/40)]*100 = 10% participants were not included in the efficacy analysis.[(40 ‐ 36)/40)]*100 = 10% participants were not included in the efficacy analysis.;[(40 ‐ 36)/40)]*100 = 10% participants were not included in the efficacy analysis.;[(40 ‐ 36)/40)]*100 = 10% participants were not included in the efficacy analysis.		Per cent change from baseline at 3 months of serum TC, LDL‐C, HDL‐C and TG	1
Huang 2012	Low risk		2/40 (5%) participants were not included in the efficacy analysis		Per cent change from baseline at 3 months of serum TC, LDL‐C, HDL‐C and TG
Hunninghake 1998	Low risk	1	3.5% participants were not included in the efficacy analysis		per cent change from baseline at 12 weeks of serum TC, LDL‐C, HDL‐C, and triglycerides	1
Hunninghake 1998	Low risk		1/86 participants was not included in the efficacy analysis 1.1% of participants were excluded from the efficacy analysis		Per cent change from baseline at 12 weeks of serum TC, LDL‐C, HDL‐C and TG
HYVET P 2003	Low risk	1	"Of the 1283 patients who were assigned to groups, only 27 (2.1%) were lost to follow‐up (had no end‐of‐trial information)" (diuretic 2%, ACEI 2%, no treatment 2%)."Of the 426 patients allocated randomly to a diuretic‐based treatment, 385 (88.5%) were alive and provided information at the end of the trial. The corresponding numbers were 397 (89.8%) for ACE based treatment and 394 (90.1%) for no t…		Total stroke, total mortality, cardiovascular mortality, cardiac mortality, sitting systolic BP and diastolic BP Dropouts due to side effects: not reported Quality of life or functional status outcomes: not reported	1
HYVET pilot 2003	Low risk		"Of the 1283 patients who were assigned to groups, only 27 (2.1%) were lost to follow‐up (had no end‐of‐trial information)." (Diuretic 2%, ACEI 2%, no treatment 2%) "Of the 426 patients allocated randomly to a diuretic‐based treatment, 385 (88.5%) were alive and provided information at the end of the trial. The corresponding numbers were 397 (89.8%) for ACE‐based treatment, and 394 (90.1%) for no…		Total stroke, total mortality, cardiovascular mortality, cardiac mortality, sitting systolic BP and diastolic BP Dropouts due to side effects: not reported Quality of life or functional status outcomes: not reported
Kowalski 2006	Low risk	1	All participants were included in the efficacy analysis		per cent change from baseline at 8‐12 weeks of serum TC, LDL‐C, and triglycerides	1
Kowalski 2006	Low risk		Data on all participants were reported		per cent change from baseline at 8‐12 weeks of serum TC, LDL‐C, and triglycerides
Kuramoto 1981	High risk	1	Quote: "Patients were excluded from the trial when the blood pressure exceeded 200/110 and appearance of cerebrovascular or cardiac complications, other diseases which needed hospital admission, death, or moving out from home were considered to be drop out."."As a whole, 9 out of 41 cases or 22.0% in the placebo group, and 4 out of 38 cases or 10.5% in the drug group dropped out by cerebrovascula…		Mortality, stroke, CHD, CHF, systolic BP and diastolic BP Dropout due to side effects: not reported Quality of life or functional status outcomes: not reported	1
Kuramoto 1981	High risk		Quote: "patients were excluded from the trial when the blood pressure exceeded 200/110, and appearance of cerebrovascular or cardiac complications, other diseases which needed hospital admission, death, or moving out from home were considered to be drop out"."As a whole 9 out of 41 cases or 22.0% in the placebo group, and 4 out of 38 cases or 10.5% in the drug group, dropped out by cerebrovascula…		Mortality, stroke, CHD, CHF, systolic BP and diastolic BP Dropout due to side effects: not reported Quality of life or functional status outcomes: not reported
Lee 2007	Low risk	4	Data on all participants were reported	3	Per cent change from baseline at 4 weeks for serum TC, LDL‐C, HDL‐C and TG	1
Lee 2007	Total cholesterol：High risk；LDL cholesterol：High risk；HDL cholesterol：High risk；Triglycerides：High risk		[(136 ‐ 110)/136] X 100 = 19.1% were not included in the efficacy analysis.;[(136 ‐ 110)/136] X 100 = 19.1% were not included in the efficacy analysis.;[(136 ‐ 110)/136] X 100 = 19.1% were not included in the efficacy analysis.;[(136 ‐ 110)/136] X 100 = 19.1% were not included in the efficacy analysis.		Per cent change from baseline at 4 weeks for serum TC, LDL‐C, HDL‐C and TG
Ma 2000	Total cholesterol:Low risk;LDL cholesterol:Low risk;HDL cholesterol:Low risk;Triglycerides:Low risk	1	All participants were included in the efficacy analysis;All participants were included in the efficacy analysis;All participants were included in the efficacy analysis;All participants were included in the efficacy analysis		Per cent change from baseline at 8 weeks of serum TC, LDL‐C and HDL‐C	1
Ma 2000	Low risk		Atorvastatin 10 mg/d: 1/112 were not included in the efficacy analysis because of absence of post‐randomisation lipid data Atorvastatin 20 mg/d: 1/56 were not included in the efficacy analysis because of absence of post‐randomisation lipid data 1.2% of participants were excluded from the efficacy analysis		Percentage change from baseline at 8 weeks of blood TC, LDL‐C and HDL‐C
MacGregor 1982	Low risk	1	All participants who were randomised completed the study.		SBP,DBP,Aldo,Renin	1
MacGregor 1982(H)	Low risk		Lost to follow‐up 0		SBP,DBP,Aldo,Renin
MacGregor 1989	Low risk	1	All participants who were randomised completed the study.		SBP,DBP,PRA,Aldo,Noradrenaline	1
MacGregor 1989 (H)	Low risk		Lost to follow up 0		SBP,DBP,Aldo,Renin,NA
Mascioli 1991	Low risk	1	Properly addressed, reasons for withdrawal were reported.		SBP,DBP	1
Mascioli 1991	Low risk		Lost to follow up 2/50		SBP,DBP
Meland 1997	Unclear risk	2	One patient dropped out during the trial and was replaced by another patient according to the same inclusion and randomisation procedures.	3	SBP, DBP, chol, HDL	1
Meland 1997(H)	Low risk		Lost to follow up 0		SBP, DBP, chol, HDL
Mirdamadi 2008	Low risk	1	All participants were included in the efficacy analysis		per cent change from baseline at 6‐12 weeks of serum TC and LDL‐C	1
Mirdamadi 2008	Low risk		Data on all participants were reported		per cent change from baseline at 6‐12 weeks of serum TC and LDL‐C
Morgan 1981 (F)/(M)	Low risk	1	All participants who were randomised completed the study.		DBP	1
Morgan 1981 (H)	Low risk		Lost to follow‐up 0		DBP
Mori 2013	High risk	4	5/42 (11.9%) of the rosuvastatin group were not included in the efficacy analysis due to dropout or incomplete evaluation	1	per cent change from baseline at 3 months of serum TC, LDL‐C, HDL‐C, triglycerides and non‐HDL‐C	1
Mori 2013	Low risk		2/42 (4.8%) participants were not included in the efficacy analysis		per cent change from baseline at 3 months of serum TC, LDL‐C, HDL‐C, triglycerides and non‐HDL‐C
Nestel 1993	Low risk	1	Lost to follow up 4/70. Group association unclear		SBP,DBP	1
Nestel 1993 (F)/(M)	Low risk		Properly addressed, reasons for withdrawal were reported.		SBP,DBP
Nozue 2008	Total cholesterol：Low risk；LDL cholesterol：Low risk；HDL cholesterol：Low risk；Triglycerides：Low risk	1	All participants were included in the efficacy analysis.;All participants were included in the efficacy analysis.;All participants were included in the efficacy analysis.;All participants were included in the efficacy analysis.;		Per cent change from baseline at 4 to 12 weeks of serum TC, LDL‐C, HDL‐C and TG	1
Nozue 2008	Low risk		Data on all participants were reported		Per cent change from baseline at 4 to 12 weeks of serum TC, LDL‐C, HDL‐C and TG
Oslo 1986	Low risk	1	Quotes: "In this study the patients have seen the same physicians and the same paramedical staff during 4 years and the drop‐out rate has been small, 0.6 per cent and the same in both groups." "Three men refused the drugs, and 13 (1.7%) dropped out of the study, three in the treatment group and 10 in the control group." "The mean observation time was 66 months (range: 60 to 76). Only 13 (1.7%) me…		Stroke, CHD, mortality, CHF, systolic BP and diastolic BP	1
OSLO 1986	Low risk		Quote: "In this study the patients have seen the same physicians and the same paramedical staff during 4 years and the drop‐out rate has been small, 0.6 per cent and the same in both groups." "Three men refused the drugs, and 13 (1.7%) dropped out of the study, three in the treatment group and 10 in the control group." "The mean observation time was 66 months (range: 60 to 76). Only 13 (1.7%) men…		Stroke, CHD, mortality, CHF, systolic BP and diastolic BP
Papademetriou 2006	Low risk	2	2.9% withdrawal due to adverse effects, ITT analysis	1	Change from baseline in trough sitting and standing DBP and SBP; peak BP; BP response rate; ECG, heart rate, hematology, urinalysis and serum biochemistry. Subgroup analyses were performed (i.e. based on age, sex and race)	1
Papademetriou 2006	Unclear risk		Primary efficacy analysis was based on an intention‐to‐treat (ITT) technique with the LOCF (last observation carried forward) Exclusions: 1260/2831 (44.5%) of patients were excluded from the study during the placebo run‐in period prior to randomization. Some of the reasons included patients failing eligibility criteria (814) and those withdrawing consent (262) Attrition: 176/1571 (11%) of patient…		Change from baseline in trough sitting and standing DBP and SBP; peak BP; BP response rate; ECG, heart rate, hematology, urinalysis and serum biochemistry. Subgroup analyses were performed (i.e. based on age, sex and race)
Parijs 1973	Low risk	4	Properly addressed, reasons for withdrawal were reported.	3	SBP,DBP	1
Parijs 1973	High risk		Immediate attrition: 5 participants. 17 completed regular sodium period, 15 completed low sodium period. The outcome measurement was based on the 15 participants, who completed both periods. Total attrition 7 participants, i.e. there was no difference in attrition between the two treatment periods, but the total attrition was significant (32%).		SBP,DBP
Puccetti 2001	Total cholesterol:Low risk;LDL cholesterol:Low risk;HDL cholesterol:Low risk;Triglycerides:Low risk	1	All participants were included in the efficacy analysis;All participants were included in the efficacy analysis;All participants were included in the efficacy analysis;All participants were included in the efficacy analysis		Percentage change from baseline at 6 weeks of plasma TC, LDL‐C, HDL‐C and TG	1
Puccetti 2001	Low risk		All participants were included in the efficacy analysis		per cent change from baseline at 6 weeks of plasma TC, LDL‐C, HDL‐C, and triglycerides
Puccetti 2002	Low risk	1	All participants were included in the efficacy analysis		per cent change from baseline at 4 weeks of plasma TC, LDL‐C, HDL‐C, and triglycerides	1
Puccetti 2002	Low risk		Data on all participants were reported		Per cent change from baseline at 4 weeks of plasma TC, LDL‐C, HDL‐C and TG
Puska 1983 (H)/(N)	Low risk	2	All participants who were randomised completed the study.	3	SBP,DBP	1
Puska 1983/(H)	Unclear risk		Lost to follow up, LS: 2/19; US: 0/19;		SBP,DBP
RADAR 2005	Low risk	1	all participants were included in the efficacy analysis		per cent change from baseline at 6 weeks of serum TC, LDL‐C, HDL‐C, triglycerides and non‐HDL‐C	1
RADAR 2005	Low risk		Data on all participants were reported		per cent change from baseline at 6 weeks of serum TC, LDL‐C, HDL‐C, triglycerides and non‐HDL‐C
Richards 1984	High risk	1	Not stated		SBP,DBP,PRA,Aldo,Noradrenaline	1
Richards 1984 (H)	High risk		Lost to follow up 4/16		SBP,DBP,Aldo,Renin,NA
Schorr 1996	Low risk	4	Properly addressed, reasons for exclusion were reported.	3	SBP,DBP,PRA,Aldo,Chol,Trig,LDL,HDL	1
Schorr 1996	High risk		Lost to follow up 5/21		SBP,DBP,Aldo,Renin,Chol,HDL,LDL,TG
SHEP-P 1989	Low risk	1	Quote: “At the end of SHEP‐PS, the vital status of all participants was known; 512 were alive.” “Analysis was by intention‐to‐treat according to randomization to Step I medication (chlorthalidone or placebo), regardless of whether a Step II medication was added subsequently.” "We specified an intention‐to‐treat rule (with study groups divided by the randomized assignment regardless of subsequent …		Mortality, CHD, stroke, CHF, systolic BP, diastolic BP Dropouts due to side effects reported at 12 months Quality of life or functional outcomes not reported	1
SHEP‐P 1989	Low risk		Quote: “at the end of SHEP‐PS, the vital status of all participants was known; 512 were alive”.“Analysis was by intention to treat according to randomization to Step I medication (chlorthalidone or placebo), regardless of whether a Step II medication was added subsequently”."We specified an “intention to treat” rule (with study groups divided by the randomized assignment regardless of subsequent …		Mortality, CHD, stroke, CHF, systolic BP, diastolic BP Dropouts due to side effects reported at 12 months Quality of life or functional outcomes not reported
Shimabukuro 2011	Total cholesterol：low risk；LDL cholesterol：low risk；HDL cholesterol：low risk；Triglycerides：low risk	1	All participants were included in the efficacy analysis.;All participants were included in the efficacy analysis.;All participants were included in the efficacy analysis.;All participants were included in the efficacy analysis.		Per cent change from baseline at 4 weeks of serum TC, LDL‐C, HDL‐C and TG	1
Shimabukuro 2011	Low risk		Data on all participants were reported		Per cent change from baseline at 4 weeks of serum TC, LDL‐C, HDL‐C and TG
Silman 1983	Low risk	4	Properly addressed, reasons for withdrawal were reported.	3	SBP,DBP	1
Silman 1983 (H)	High risk		Lost to follow up LS: 0/12; US: 7/16		SBP,DBP
SOLAR 2007	Low risk	1	6/542 were not included in the efficacy analysis 1.1% participants were not included in the efficacy analysis		per cent change from baseline at 6 weeks of serum TC, LDL‐C, HDL‐C, triglycerides and non‐HDL‐C	1
SOLAR 2007	Low risk		16/544 were not included in the efficacy analysis because of adverse events or withdrawal of consent 2.9% of participants were excluded from the efficacy analysis		Per cent change from baseline at 6 weeks of serum TC, LDL‐C, HDL‐C and TG
STARSHIP 2006	Low risk	1	10/184 Rosuvastatin 10 mg/day were not included in the efficacy analysis 6/173 Rosuvastatin 20 mg/day were not included in the efficacy analysis 4.5% participants were not included in the efficacy analysis		per cent change from baseline at 6 weeks of serum TC, LDL‐C, HDL‐C and triglycerides	1
STARSHIP 2006	Low risk		Atorvastatin 10 mg/d: 7/168 were not included in the efficacy analysis because of withdrawal of consent, adverse events, loss to follow‐up Atorvastatin 20 mg/d: 10/171 were not included in the efficacy analysis because of withdrawal of consent, adverse events, loss to follow‐up 5% of participants were excluded from the efficacy analysis		Per cent change from baseline at 6 weeks of serum TC, LDL‐C, HDL‐C and TG
STELLAR 2003	Low risk	1	10 mg/day rosuvastatin: 2/158 were not included in the efficacy analysis 20 mg/day rosuvastatin: 4/164 were not included in the efficacy analysis 40 mg/day rosuvastatin: 1/158 were not included in the efficacy analysis 1.5% participants were excluded from the efficacy analysis		per cent change from baseline at 6 weeks of plasma TC, LDL‐C, HDL‐C, non‐HDL‐C and triglycerides	1
STELLAR 2003	Low risk		Atorvastatin 20 mg/d: 1/156 was not included in the efficacy analysis Atorvastatin 40 mg/d: 4/160 were not included in the efficacy analysis Atorvastatin 80 mg/d: 2/167 were not included in the efficacy analysis 1.4% of participants were excluded from the efficacy analysis		Per cent change from baseline at 6 weeks of serum TC, LDL‐C, HDL‐C and TG
Stumpe 1985	Unclear risk	3	Did not report dropout rate	2	Supine SBP, DBP, HR.	1
Stumpe 1985	High risk		SBP, DBP, HR reported without SD or SEM		Supine SBP, DBP, HR.
Swift 2005	Low risk	1	Properly addressed		SBP,DBP,PRA,Aldo	1
Swift 2005	Low risk		Lost to follow up 7/47		SBP, DBP, renin, aldo
TOHP I 1992	Low risk	1	Intention to treat analysis was undertaken		SBP,DBP	1
TOHP I 1992	Low risk		Lost to follow up 0		SBP,DBP
TOHP II 1997	Low risk	1	Intention to treat analysis was undertaken		SBP,DBP	1
TOHP II 1997	Low risk		Lost to follow up LS: 79/596; US: 82/594		SBP,DBP
Tsunoda 2011	Low risk	1	all participants were included in the efficacy analysis		per cent change from baseline at 12 weeks of serum TC, LDL‐C, HDL‐C, triglycerides and non‐HDL‐C	1
Tsunoda 2011	Low risk		All participants were included in the efficacy analysis		per cent change from baseline at 12 weeks of serum TC, LDL‐C, HDL‐C, triglycerides and non‐HDL‐C
van Herwaarden 1977	Unclear risk	2	No information	2	Rest and adrenaline infused SBP, DBP, heart rate	1
Van Herwaarden 1977	Low risk		No dropouts		Rest and adrenaline infused SBP, DBP, heart rate
Wang 2012	Low risk	1	all participants were included in the efficacy analysis		per cent change from baseline at 4 and 12 weeks of serum TC, LDL‐C, HDL‐C, triglycerides and non‐HDL‐C	1
Wang 2012	Low risk		All participants were included in the efficacy analysis		per cent change from baseline at 4 and 12 weeks of serum TC, LDL‐C, HDL‐C, triglycerides and non‐HDL‐C
Watt 1983	Low risk	2	Properly addressed, reasons for withdrawal were reported.	2	SBP,DBP	1
Watt 1983 (H)	Unclear risk		Insufficient information		SBP,DBP
Watt 1985	Low risk	2	Lost to follow up 9/75	2	SBP,DBP	1
Watt 1985 (HH)/ (LL)	Unclear risk		Not stated		SBP,DBP
Carter 1970	Low risk	1	Quote: "2 out of 99 patients (2%) have been lost to follow‐up, a treated man aged 65 and untreated women of 70 ‐ so results are available for 49 treated and 48 untreated patients." Comment: attrition rate was low and although reason for loss to follow‐up not mentioned, it could not have affected the outcome analysis.		Stroke, mortality, CHD, CHF Dropouts due to side effects: not reported Quality of life or functional status outcomes: not reported	1
Carter 1970	Low risk		Quote: "2 out of 99 patients (0.02%) have been lost to follow‐up, a treated man aged 65 and untreated women of 70 ‐ so results are available for 49 treated and 48 untreated patients." Comment: The attrition rate was extremely low and although reason for loss to follow‐up was not mentioned, it could not have affected the outcome analysis.		Stroke, mortality, CHD, CHF Dropouts due to side effects: not reported Quality of life or functional status outcomes: not reported
Carter 1970	Low risk		Quote: "2 out of 99 patients (2%) have been lost to follow‐up, a treated man aged 65 and untreated women of 70 ‐ so results are available for 49 treated and 48 untreated patients".Comment: the attrition rate is extremely low, and although reason for loss to follow‐up was not mentioned, it could not have affected the outcome analysis		Stroke, mortality, CHD, CHF Dropouts due to side effects: not reported Quality of life or functional status outcomes: not reported
Coope 1986	Low risk	5	Quote: "Analysis has been on the 'intention to treat' basis"	3	Total mortality CHD mortality: fatal MI, sudden death CHD morbidity: non‐fatal MI Cerebrovascular mortality: fatal stroke Cerebrovascular morbidity: non‐fatal stroke Cardiovascular mortality: fatal stroke, MI, sudden death, ventricular failure, ruptured aneurysm, hypertensive nephropathy Cardiovascular morbidity: non‐fatal stroke, MI, non‐fatal ventricular failure	1
Coope 1986	Unclear risk		Not indicated whether reasons for missing outcome data were similar across treatment groups		Total mortality CHD mortality: fatal MI, sudden death CHD morbidity: non‐fatal MI Cerebrovascular mortality: fatal stroke Cerebrovascular morbidity: non‐fatal stroke Cardiovascular mortality: fatal stroke, MI, sudden death, ventricular failure, ruptured aneurysm, hypertensive nephropathy Cardiovascular morbidity: non‐fatal stroke, MI, non‐fatal ventricular failure
Coope 1986	High risk		Analysis was “intention‐to‐treat” basis. Incomplete outcome data for participants who reached age of 80 years and were in the trial for 5 years.“No events that occurred after patients left the practice have been reported in this paper”.Percentage of participants lost to follow‐up was not stated		Total mortality CHD mortality: fatal MI, sudden death CHD morbidity: non‐fatal MI Cerebrovascular mortality: fatal stroke Cerebrovascular morbidity: non‐fatal stroke Cardiovascular mortality: fatal stroke, MI, sudden death, ventricular failure, ruptured aneurysm, hypertensive nephropathy Cardiovascular morbidity: non‐fatal stroke, MI, non‐fatal ventricular failure
MRC-O 1992	High risk	1	Quote: "Over five and a half years about 25% of people were lost to follow‐up. The cumulative percentage of people who stopped taking their randomised treatment, including both those withdrawn but continuing on follow‐up and those lost to follow‐up, 48% of the diuretic group, 63% of the beta‐blocker group, and 53% of the placebo group." "Overall, the beta‐blocker group had significantly more with…		Total mortality，Total stroke， Total coronary heart disease，Total cardiovascular events，Total hospitalizations，Withdrawal due to adverse effects，Systolic blood pressure，Diastolic blood pressure	1
MRCOA 1992	High risk		High loss to follow‐up (25%)		Total mortality，Total stroke， Total coronary heart disease，Total cardiovascular events，Total hospitalizations，Withdrawal due to adverse effects，Systolic blood pressure，Diastolic blood pressure
MRC‐O 1992	High risk		Quote: "over five and a half years about 25% of people were lost to follow up. The cumulative percentage of people who stopped taking their randomised treatment, including both those withdrawn but continuing on follow up and those lost to follow up, 48% of the diuretic group, 63% of the beta‐blocker group, and 53% of the placebo group"."Overall, the beta‐blocker group had significantly more withd…		Total mortality，Total stroke， Total coronary heart disease，Total cardiovascular events，Total hospitalizations，Withdrawal due to adverse effects，Systolic blood pressure，Diastolic blood pressure
Tateishi 2011	Total cholesterol：Low risk；LDL cholesterol：Low risk；HDL cholesterol：Low risk；Triglycerides：Low risk	1	All participants were included in the efficacy analysis.;All participants were included in the efficacy analysis.;All participants were included in the efficacy analysis.;All participants were included in the efficacy analysis.		per cent change from baseline at 8 weeks of serum LDL‐C, HDL‐C and triglycerides	1
Tateishi 2011	Low risk		all participants were included in the efficacy analysis		per cent change from baseline at 8 weeks of serum LDL‐C, HDL‐C and triglycerides
Tateishi 2011	Low risk		All participants were included in the efficacy analysis		per cent change from baseline at 8 weeks of serum LDL‐C, HDL‐C and triglycerides
VA‐II 1970	Low risk	2	Low risk for SCD	3	All‐cause mortality, CHD, stroke, CHF, SBP and DBP.	1
VA‐II 1970	Unclear risk		Quotes: "Fifty‐six or 15% of the 380 randomized patients were classified as drop‐outs during the course of the trial. Of this number 27 had been randomized to receive placebos and 29 to receive active drugs. The average period of follow up prior to dropping out was 17.6 months with a range from less than 1 month to 49 months." "Thus, the earliest entrants were observed for 5.5 years and the lates…		All‐cause mortality, CHD, stroke, CHF, SBP and DBP.
VA‐II 1970	Unclear risk		Quote: "fifty‐six or 15% of the 380 randomized patients were classified as drop‐outs during the course of the trial. Of this number 27 had been randomized to receive placebos and 29 to receive active drugs. The average period of follow up prior to dropping out was 17.6 months with a range from less than 1 month to 49 months"."Thus, the earliest entrants were observed for 5.5 years and the latest …		All‐cause mortality, CHD, stroke, CHF, SBP and DBP.
HOT 1998	Unclear risk	5	Quote: "14% of the ECG could not be obtained leading to uncertainty on silent myocardial infarctions. On the other hand, no significant differences among targets have been detected" (Clinical Study Report, p. 23, pp. 1755–62, Figure 1).	3	The outcomes measured were: total and cardiovascular mortality, all (fatal and non‐fatal) myocardial infarctions including silent infarctions, all (fatal and non‐fatal) strokes, and major cardiovascular events (all myocardial infarctions plus all strokes plus other cardiovascular deaths).
HOT 1998	High risk		Data on losses to follow‐up was not reported		The outcomes measured were: total and cardiovascular mortality, all (fatal and non‐fatal) myocardial infarctions including silent infarctions, all (fatal and non‐fatal) strokes, and major cardiovascular events (all myocardial infarctions plus all strokes plus other cardiovascular deaths).
HOT 1998	Unclear risk		Data on losses to follow‐up was not reported		The outcomes measured were: total and cardiovascular mortality, all (fatal and non‐fatal) myocardial infarctions including silent infarctions, all (fatal and non‐fatal) strokes, and major cardiovascular events (all myocardial infarctions plus all strokes plus other cardiovascular deaths).
HOT 1998	Low risk		Review authors do not believe that this was large enough to introduce bias.		The outcomes measured were: total and cardiovascular mortality, all (fatal and non‐fatal) myocardial infarctions including silent infarctions, all (fatal and non‐fatal) strokes, and major cardiovascular events (all myocardial infarctions plus all strokes plus other cardiovascular deaths).	1
	63 groups

## Sheet: Labels for variables
The distributions of agreement and disagreement for each domians of RoB	labels
agreement	1
low vs. unclear	2
unclear vs. high	3
low vs. high	4
low vs. unclear vs. high	5
no data	0
The distributions of agreement and disagreement at the trial level	labels
low vs. low	1
unclear vs. unclear	2
high vs. high	3
low vs. unclear	4
unclear vs. high	5
low vs. high	6
low vs. unclear vs. high	7
no data	0
Results of support text analysis for disagreement group in each domians of RoB	labels
considered differently in same or similar information in article	1
consider differently by incomplete or unclear description	2
extract different information in article	3
Agreement or disagreement distribution of outcomes	labels
agreement	1
disagreement	2
